# Supplementary material for: Apoptotic bodies in phytoplankton suggest evolutionary conservation of cell death mechanisms
Source: Nat Commun. 2025 Sep 25;16:8427. doi: 10.1038/s41467-025-63956-4 (PMC12462507; doi:10.1038/s41467-025-63956-4)
Supplement: Supplementary file 3 — Supplementary Data 1 [file 41467_2025_63956_MOESM3_ESM.xlsx]

## Sheet: Assignments-main_Table1_no Zot
	PEAKS	Size 2 µm-DAPI positive	Size 3-5 µm-DAPI positive	Size 3-5 µm-DAPI negative	CORRELATION	References
	[cm-1]	ASSIGNMENT			[%]
	373		Carbohydrates (Trehalose, Glucosides)		50	J. De Gelder 2007, Parab 2012
	387		Carbohydrates (Polysaccharides)		50	J. De Gelder 2007, Parab 2013
	400	Carbohydrates (Starch)			50	J. De Gelder 2007, J. De Gelder 2007
	402		Carbohydrates (Starch)		50	J. De Gelder 2007, J. De Gelder 2007
	407		Carbohydrates (Starch)		50	J. De Gelder 2007, J. De Gelder 2007
	429		Lipids (Cholesterol)		75	Rehman 2013, Movasaghi-Rehman 2007
	452	Proteins (Phe)			50	Rehman 2013, Movasaghi-Rehman 2007
	456			Proteins (Phe)	50	Rehman 2013
	471		Carbohydrates (Starch)		50	J. De Gelder 2007, Rehman 2013, Movasaghi-Rehman 2007, Moudrikova 2017,
	479	Carbohydrates (Starch)			50	Moudrikova 2017, J. De Gelder 2007, Rehman 2013, Movasaghi-Rehman 2007, Moudrikova 2017,
	486	Carbohydrates (Glycogen)			50	Rehman 2013, Movasaghi-Rehman 2007
	498		Carbohydrates (Glycogen)		75	Rehman 2013, Movasaghi-Rehman 2007
	586		Lipids (Phosphatidylinositol)		50	Rehman 2013, Movasaghi-Rehman 2007, Gualerzi 2017
	588	Lipids (Phosphatidylinositol)			50	Rehman 2013, Movasaghi-Rehman 2007
	593		Lipids (Phosphatidylinositol)		50	Rehman 2013, Movasaghi-Rehman 2007, Gualerzi 2017
	612	Proteins, Lipids (Cholesterol)			50	Rehman 2013, Movasaghi-Rehman 2007
	622		DNA, Proteins (Phe)		75	Rehman 2013, Movasaghi-Rehman 2007
	624			Proteins (Phe, Met, Tyr)	50	Rehman 2013, Movasaghi-Rehman 2006
	629/629	Proteins (Phe, Met, Tyr)	Proteins (Phe, Met, Tyr)		50/50	Rehman 2013, Movasaghi-Rehman 2007
	644		Proteins (Tyr)		50	J. De Gelder 2007, Rehman 2013, Movasaghi-Rehman 2007
	651			Proteins (Phe, Met, Tyr)	75	Rehman 2013, Movasaghi-Rehman 2007
	668			DNA	50	Rehman 2013, Movasaghi-Rehman 2006
	677			DNA	50	Rehman 2013, Movasaghi-Rehman 2007
	679			DNA	50	Rehman 2013, Movasaghi-Rehman 2008
	725			DNA	50	Moudrikova 2017, Notingher 2007, Rehman 2013, Movasaghi-Rehman 2007, Gualerzi 2018
	735		DNA, Lipids (Phosphatidylserine)		75	Rehman 2013, Movasaghi-Rehman 2007, Gualerzi 2017, Notingher 2007
	737			DNA	50	Rehman 2013, Movasaghi-Rehman 2007, Gualerzi 2017
	742			DNA	50	Rehman 2013, Movasaghi-Rehman 2007, Gualerzi 2017
	744	DNA			50	Rehman 2013, Movasaghi-Rehman 2007, Gualerzi 2018
	768			DNA/RNA	50	Rehman 2013, Movasaghi-Rehman 2007, Gualerzi 2017
	775	DNA/RNA, Lipids (Phosphatidylinositol)			50	Rehman 2013, Movasaghi-Rehman 2007, Gualerzi 2018
	794		DNA		50	Rehman 2013, Notingher 2007, Gualerzi 2017
	811		RNA		50	Rehman 2013, Notingher 2007, Movasaghi-Rehman 2007, Gualerzi 2017
	823			DNA	75	Rehman 2013, Movasaghi-Rehman 2007, Notingher 2006
	844		Carbohydrates (Mono-, di-, polysaccharides)		50	Rehman 2013, Movasaghi-Rehman 2007, Gualerzi 2017
	861	RNA			50	Rehman 2013, Movasaghi-Rehman 2007
	947	Proteins (Pro, Val, 𝜶-helix)			50	Rehman 2013, Movasaghi-Rehman 2006
	950		Proteins (Pro, Val, 𝜶-helix)		50	Rehman 2013, Movasaghi-Rehman 2007, Gualerzi 2017, Notingher 2007
	952	Proteins (Pro, Val, 𝜶-helix)			75	Rehman 2013, Movasaghi-Rehman 2007
	962	Unassigned in protein assignments			50	Rehman 2013, Movasaghi-Rehman 2008
	1010		Proteins (Phe)		50	Rehman 2013, Rehman 2013, Moudrikova 2017/Rehman 2013, Gualerzi 2017, Moudrikova 2017, Notingher 2007/ J. De Gelder 2007
	1027		Proteins (Phe)		50	Movasaghi-Rehman 2008, Panikkanvalappil 2016
	1031	Proteins (Pro, Val)			50	Rehman 2013, Movasaghi-Rehman 2007
	1038		Proteins (Phe)		50	Rehman 2013
	1064/1064	Lipids	Lipids		50/75	Rehman 2013, Movasaghi-Rehman 2007
	1073		DNA/RNA, Lipids (Phospholipids)		50	Rehman 2013, Movasaghi-Rehman 2007
	1079		DNA/RNA, Lipids (Phospholipids)		50	Rehman 2013, Movasaghi-Rehman 2007
	1091		DNA		50	Movasaghi-Rehman 2007
	1094	DNA			50	Rehman 2013, Movasaghi-Rehman 2007
	1105		Carbohydrates		50	Rehman 2013, Movasaghi-Rehman 2007, Notingher 2007
	1110	Lipids, Carbohydrates			50	Nauman 1998, Movasaghi-Rehman 2007
	1132		DNA/RNA, Lipids (Phospholipids, FA)		50	Movasaghi-Rehman 2007, J. De Gelder 2007, Rehman 2013
	1156		Proteins		50	Rehman 2013, Movasaghi-Rehman 2007, Samek 2010, Huang 2009
	1224			DNA/RNA, Proteins (Amide III, b- sheet)	50	Rehman 2013, Movasaghi-Rehman 2007, Gualerzi 2017
	1249			DNA/RNA, Proteins (Amide III)	50	Rehman 2013, Movasaghi-Rehman 2007, Gualerzi 2018
	1317	DNA/RNA, Protein (Amide III, 𝜶-helix)			50	Rehman 2013, Movasaghi-Rehman 2007
	1319	DNA/RNA, Protein (Amide III, 𝜶-helix)			50	Rehman 2013, Movasaghi-Rehman 2008
	1333		DNA/RNA, Protein (Amide III, 𝜶-helix)		50	Rehman 2013, Movasaghi-Rehman 2007
	1348	DNA/RNA, Proteins			75	Rehman 2013, Movasaghi-Rehman 2007
	1351		DNA/RNA, Protein (Trp)		50	Rehman 2013, Movasaghi-Rehman 2008
	1365		DNA/RNA, Proteins (Trp)		50	Rehman 2013, Movasaghi-Rehman 2007
	1371		DNA/RNA, Proteins (Trp)		50	Rehman 2013, Movasaghi-Rehman 2008
	1380		DNA, Lipids		50	Rehman 2013, Movasaghi-Rehman 2007
	1398		Proteins (Aminoacids)		50	Rehman 2013, Movasaghi-Rehman 2008
	1407			Proteins (Glu)	50	J. De Gelder 2007
	1416		DNA		75	Moudrikova 2017, Notingher 2007, Rehman 2013
	1418	DNA			50	Moudrikova 2017, Notingher 2007, Rehman 2013
	1438	Lipids			50	Rehman 2013, Movasaghi 2007
	1449/1449		Proteins, Lipids	Proteins, Lipids	50/50	Notingher 2007, Rehman 2013, Movasaghi-Rehman 2007, Gualerzi 2017
	1462	DNA			50	Rehman 2013, Movasaghi-Rehman 2007, Gualerzi 2017
	1471	DNA, Proteins (Aminoacids)			50	Rehman 2013, Movasaghi-Rehman 2007, Gualerzi 2018
	1474		DNA, Proteins (Amide II, Aminoacids)		50	Rehman 2013, Movasaghi-Rehman 2007, Gualerzi 2017
	1480		DNA/RNA, Proteins (Amide II, Aminoacids)		50	Rehman 2013, Movasaghi-Rehman 2007, Gualerzi 2018
	1485		DNA		50	Rehman 2013, Movasaghi-Rehman 2007, Gualerzi 2018
	1531	Proteins			50	Rehman 2013, Movasaghi 2007
	1566/1566	Proteins (COO- vib, Trp)	Proteins (COO- vib, Trp)		50/75	Rehman 2013- p98, Moudrikova 2017
	1584	DNA/RNA, Proteins (C=C stretch, Phe)			50	Rehman 2013, Movasaghi 2007, Panikkanvalappil 2016, Austin 2013
	1599		Proteins (peptide backbone, Tyr, Phe)		75	Rehman 2013, Movasaghi 2007
	1601	Proteins (Phe, Tyr)			50	Notingher 2007, Rehman 2013, Movasaghi 2007
	1619		Proteins (Tyr, Trp, Phe)		75	Rehman 2013, Movasaghi 2007, Notingher 2007
	1623	Proteins (Trp)			50	Notingher 2007, Rehman 2013, Movasaghi 2007
	1641	Proteins (Amide I, 𝜶-helix)			50	Rehman 2013
	1660		Proteins (Amide I), Lipids (FAs)		75	Rehman 2013,Movasaghi 2007
	1665	DNA, Proteins (Amide I, b- sheet)			50	Rehman 2013,Movasaghi 2007
	1671/1671	DNA	DNA		50/50	Rehman 2013,Movasaghi 2007, J. De Gelder 2007
	1684		Proteins (Amide I, non-hydrogen bonded)		50	Rehman 2013, Movasaghi 2007, Notingher 2007, Downes 2009
	1686	Proteins (Amide I, non-hydrogen bonded)			50	Rehman 2013, Movasaghi 2007, Notingher 2007, Downes 2010
	1691		Proteins (Amide I, turns and bands)		50	Rehman 2013,Movasaghi 2007
	1697		Proteins (Amide I, turns and bands)		50	Rehman 2013,Movasaghi 2007
	1756	Lipids (Phospholipids, FA)			50	Rehman 2013, Movasaghi 2007
	1762/1762	Lipids (Phospholipids, FA)	Lipids (Phospholipids, FA)		50/75	Rehman 2013, Movasaghi 2008
	1771	Lipids (Phospholipids, FA)			50	Rehman 2013, Movasaghi 2009

## Sheet: Features-Suppl _Table1
	Raman peak Position [cm-1]	Raman FEATURES			ASSIGNMENT (class of compunds)	OPLS–DA MODEL CORRELATION [%]	REPORTED PEAKS IN LITERATURE	REFERENCES
		Small Gt-ABs (Size 2 µm)-DAPI positive	Large Gt-ABs (Size 3-5 µm)-DAPI positive	Large Gt-ABs (Size 3-5 µm)-DAPI negative
	373		D-(+)-trehalose, B-D-Glucosides		Carbohydrates (Disaccharides), degraded glucose	50	377, 369, 375, 377, 350-600	32
	387		Glycosidic stretching modes, CH2 and C-OH deformations, skeletal pyranose ring modes		Carbohydrates (Polysaccharides)	50	350-600
	400	B-D-Glucose, D-(+)-trehalose, Amylopectin			Carbohydrates (Mono-polysaccharides)	50	405, 392, 407, 407,409, 400
	402		B-D-Glucose, D-(+)-trehalose, Amylose, Amylopectin		Carbohydrates (Mono-polysaccharides)	50	405, 392, 407, 407,409, 400
	407		B-D-Glucose, D-(+)-trehalose, Amylose, Amylopectin		Carbohydrates (Mono-polysaccharides)	50	405, 392, 407, 407,409, 400
	429		Cholesterol ester, cholesterol		Lipids (Cholesterol)	75	429	30, 31
	452	Phenyl ring torsion			Proteins (Phe)	50	447/54
	456			Phenyl ring torsion	Proteins (Phe)	50	447/54	30
	471		Starch, Amylose, amylopectin, B-D-Glucosides (amylopectin and amylase)		Carbohydrates (Polysaccharides)	50	478, 477, 478-479, 477, 479-483, 478-479	28, 30, 31, 32
	479	Starch, Amylose, amylopectin, B-D-Glucosides			Carbohydrates (Polysaccharides)	50	478, 477, 478-479, 477, 479-483, 478-479	26, 28, 29, 30, 31
	486	Glycogen			Carbohydrates (Polysaccharides)	50	484-490	30, 31
	498		Glycogen		Carbohydrates (Polysaccharides)	75	490
	586		Phosphatidylinositol		Lipids (Phospholipids)	50	576, 586	26, 30, 31
	588	Phosphatidylinositol			Lipids (Phospholipids)	50	576, 596	30, 31
	593		Phosphatidylinositol		Lipids (Phospholipids)	50	596	26, 30, 31
	612	C-C twisting of proteins, cholesterol ester			Proteins, Lipids (Cholesterol)	50	614, 618	30, 31
	622		Ring breathing modes NA bases, Thymine, C-C twisting protein, C-C twisting of phenylalanine		DNA, Proteins (Phe)	75	617, 618-22
	624			C-C twisting of phenylalanine, Protein peak, v(C-S) gauche of methionine, C-S stretching and C-C twisting of tyrosine	Proteins (Phe, Met, Tyr)	50	621-22/622/630-70/639
	629/629	C-C twisting of phenylalanine, Protein peak, v(C-S) gauche of methionine, C-S stretching and C-C twisting of tyrosine		C-C twisting of phenylalanine, Protein peak, v(C-S) gauche of methionine, C-S stretching and C-C twisting of tyrosine	Proteins (Phe, Met, Tyr)	50/50	621-22/622/630-70/640
	644		C-C twisting of Tyrosine		Proteins (Tyr)	50	641-645	30, 31, 32
	651			C-C twisting ofphenylalanine, C-C twisting of tyrosine	Proteins (Phe, Met, Tyr)	75	645.646	30, 31
	668			Ring breathing modes NA bases, Thymine and Guanine	DNA	50	666-69
	677			Ring breathing modes of DNA bases/C-2'-endo-anti	DNA	50	678
	679			Ring breathing modes of DNA bases/C-2'-endo-anti	DNA	50	678
	725			Ring breathing modes of NA bases, Adenine	DNA	50	722/724/725/726/728	26, 28, 29, 30, 31
	735		Ring breathing modes of NA bases-Adenine, Phospatidylserine		DNA, Lipids (Phospholipids)	75	725-733	26, 29, 30, 31
	737			Ring breathing modes NA bases -Thymine, DNA	DNA	50	746/748	26, 30, 31
	742			Ring breathing modes NA bases -Thymine, DNA	DNA	50	746/748
	744	Ring breathing modes NA bases -Thymine			DNA	50	746/749
	768			Pyrimidine ring breathing mode	DNA/RNA	50	766
	775	Phosphatidylinositol, C-H twist, Cytosine and Uracyl ring breathing mode			DNA/RNA, Lipids (Phospholipids)	50	776, 777-781
	794		O-P-O backbone stretching/thymine/cytosine, C5'-O-P-O-C3' phosphodiester bonds in DNA		DNA	50	787, 788	26, 29, 30
	811		v2PO2- stretch of NA/Phosphodiester, OPO stretching RNAC5'-O-P-O-C3' phosphodiester bonds in RNA		RNA	50	811, 813	26, 29, 30, 31
	823			Phosphodiester, O-P-O stretch in DNA	DNA	75	823-26	29, 30, 31
	844		Skeletal mode (C-O-C) glucose-maltose, polysaccharide structure		Carbohydrates (Mono-, di-, polysaccharides)	50	840-847	26, 29, 30
	861	Phosphate group, Ribose vibration			RNA	50	860, 867	30, 31
	947	𝝂s(CH3) of proteins (𝜶-helix), , v (C-C) stretch of proline ring and valine			Proteins, Proteins (Pro, Val)	50	950, 951
	950		𝝂s(CH3) of proteins (𝜶-helix), , v (C-C) stretch of proline ring and valine		Proteins, Proteins (Pro, Val)	50	950, 951	26, 29, 30, 31
	952	𝝂s(CH3) of proteins (𝜶-helix), , v (C-C) stretch of proline ring and valine			Proteins, Proteins (Pro, Val)	75	950, 951	30, 31
	962				Unassigned in protein assignments	50	963
	1010		Vs(C-C) Phenylalanine, phenyl breathing mode		Proteins (Phe)	50	1003-08	26, 28, 29, 30, 31, 32
	1027		𝝂(C-N) stretching of proteins, C-H in-plane bending mode of phenylalanine		Proteins (Phe)	50	1027	31, 34
	1031	C-N/C-H stretching of proteins, Phenyalanine, Proline			Proteins (Pro, Val)	50	1031/1036,1032	30, 31
	1038		C-H in plane bending mode of Phenyalanine		Proteins (Phe)	50	1036	30
	1064/1064	Skeletal C-C of lipids, Acyl chains, v(C-C) trans	Skeletal C-C of lipids, Acyl chains, v(C-C) trans		Lipids	50/75	1064, 1065	30, 31
	1073		Symetric stretch (Vs) (PO2-), asymetric stretch (Vas) (PO2-), symmetric stretch (Vs) C-C, skeletal v(C-C)/v(C-O)/Vs (CC)		DNA/RNA, Lipids (Phospholipids)	50	1070, 1078, 1076
	1079		Symetric stretch (Vs) (PO2-), Symetric stretch (Vs) (PO2-) of the DNA backbone as a marker mode for DNA concentration, phosphodioxy (PO2-) groups		DNA/RNA, Lipids (Phospholipids)	50	1070-90, 1075-79
	1091		Symetric stretch (Vs) (PO2-), Symetric stretch (Vs) (PO2-) of the DNA backbone, phosphodioxy (PO2-) groups		DNA	50	1070-90, 1092-3, 1094, 1095, 1096	31
	1094	Symetric stretch (Vs) (PO2-), Symetric stretch (Vs) (PO2-) of the DNA backbone as a marker mode for DNA concentration phosphodioxy (PO2-) groups			DNA	50	1070-90, 1093, 1094, 1095, 1096	30, 31
	1105		CHOs peak		Carbohydrates	50	1105	29, 30, 31
	1110	Saccharide band (overlaps with acyl band)			Lipids, Carbohydrates	50	1112	31
	1132		Ring breathing modes of NA bases-Adenine, skeletal C-C of lipids, Acyl chains, v(C-C) trans; v(C-O) band strong?, C-C stretch of lipids and proteins, C-N stretch protein vib.		DNA/RNA, Lipids (Phospholipids)	50	1129-1131, 1134-38	30, 31, 32
	1156		C-N/C-H stretching of proteins, v(C-C) and -C=C- stretch mode in carotenoids		Proteins	50	1150, 1156, 1155-58	30, 31, 35, 56
	1224			𝝂(PO2-) stretch of NAs, Nas, Amide III (𝜷 sheet structure)	DNA/RNA, Proteins	50	1223-1224	26, 30, 31
	1249			Guanine, Cytosine (NH2), PO2- asymetric, Amide III	DNA/RNA, Proteins	50	1247-50
	1317	Guanine (B, Z marker), ring breathing modes of NAs, CH3CH2 wagging of NAs, Amide III (alpha-helix), protein peak			DNA/RNA, Protein	50	1315-1319, 1319-20, 1324/5	30, 31
	1319	Guanine (B, Z marker), ring breathing modes of NAs, CH3CH2 wagging of NAs, Amide III (alpha-helix), protein peak			DNA/RNA, Protein	50	1315-1319, 1319-20, 1324/6
	1333		Guanine, CH3CH2 wagging of NAs and proteins, ring breathing modes of Nas-Adenine, Amide II (alpha-helix)		DNA/RNA, Proteins	50	1333-36
	1348	A-G ring breathing of DNA/RNA, and CH deformation of proteins, Guanine (B, Z marker)			DNA/RNA, Proteins	75	1342-44,1355/7
	1351		Guanine (B, Z marker), Tryptophan		DNA/RNA, Protein (Trp)	50	1351-61
	1365		Guanine (B, Z marker), Tryptophan		DNA/RNA, Proteins (Trp)	50	1361-5/1365-69
	1371		Guanine (B, Z marker), Tryptophan		DNA/RNA, Proteins (Trp)	50	1361-5/1365-73
	1380		T-A-G ring breathing mode, 𝛅CH3 symmetric		DNA, Lipids	50	1373, 1376, 1379
	1398		C=O symetric stretch, CH2 deformation of aminoacid residues		Proteins (Aminoacids)	50	1398-1400
	1407			𝝂(CO2-) symm stretch of L-glutamate	Proteins (Glu)	50	1401	32
	1416		G/A/CH def, Deoxyribose (B,Z marker)/A-G ring breathing		DNA	75	1420-24	30, 31, 32
	1418	G/A/CH def, Deoxyribose (B,Z marker)/A-G ring breathing			DNA	50	1423, 1420
	1438	CH2 bending scissoring mode, CH2 in lipids, δ(CH2) δas(CH3) in lipids			Lipids	50	1436-8	30, 31
	1449/1449		C-H vibration in proteins and lipids, 𝜹as(CH3) 𝜹(CH2) in proteins	C-H vibration in proteins and lipids, 𝜹as(CH3) 𝜹(CH2) in proteins	Proteins, Lipids	50	1448-50	26, 29, 30, 31
	1462	CH2 wagging vibrations, CH2/CH3 deformations, δ(CH2), NA modes, Deoxyribose			DNA	50	1455-1460	26, 30, 31
	1471	δ(CH2), CH3 deformations, DNA, Amide II, aminoacids side chain vibrations interference			DNA, Proteins (Aminoacids)	50	1476-80
	1474		𝜹(CH2), Ch3 deformations, DNA, Amide II, aminoacids side chain vibrations interference		DNA, Proteins, Proteins (Aminoacids)	50	1476-80
	1480		Ring breathing modes NA - Adenine Guanine, Amide II (C-N and N-H subject to interference of aa side chain vibrations)		DNA/RNA, Proteins, Proteins (Aminoacids)	50	1478-88
	1485		Ring breathing modes NA - Adenine Guanine, DNA		DNA	50	1485, 1487, 1490
	1531	Amide carbonyl group vibrations and aromatic hydrogens			Proteins	50	1540-680	30, 31
	1566/1566	COO- vibrations, Tryptophan	COO- vibrations, Tryptophan		Proteins, Proteins (Trp)	50/75	1560	28, 30
	1584	N-H bending vibration of Guanine, Adenine, 𝜹 (C=C) of phenylalanine, C=C olefinic stretch (protein)			DNA/RNA, Proteins (Phe)	50	1582, 1583, 1585	30, 31, 34, 64
	1599		C=C stretc. Vib from aromatic rings, C=O stretcning vibrations of peptide backbone		Proteins, Proteins (Tyr, Phe)	75	1600-50/1602-05, 1600-700	30, 31
	1601	C=C stretc. Vib 𝜹 (C=C) from aromatic rings			Proteins (Phe, Tyr)	50	1602-07	29, 30, 31
	1619		C=C of Tyrosine, Triptophan, Phenylalanine		Proteins (Tyr, Trp, Phe)	75	1617-1619
	1623	v(C=C) from tryptophan			Proteins (Trp)	50	1618, 1622
	1641	Amide I band, C=O stretching modes (amide I band), Amide I (𝜶-helix)			Proteins	50	1634, 1654, 1643, 1645	30
	1660		𝝂s(C=O)/C=O stretching modes (amide I band), 𝝂(C=C) cis fatty acids, unsaturated fatty acids		Proteins, Lipids (FAs)	75	1660	30, 31
	1665	𝝂(C=C), 𝝂s(C=O)/C=O stretching modes (amide I band), 𝜷-pleated sheet and/or random coil conformation, Nucleic acid vibrational mode/ DNA			DNA, Proteins	50	1665-67, 1662-63, 1673-70, 1640-80
	1671/1671	𝝂s(C=O), 𝝂(C=O) stretch vibrations for thymine	𝝂s(C=O), 𝝂(C=O) stretch vibrations for thymine		DNA	50/50	1671	30, 31, 32
	1684		Amide I (disordered structure, non-hydrogen bonded)		Proteins	50	1685	29, 30, 31
	1686	Amide I (disordered structure, non-hydrogen bonded)			Proteins	50	1685
	1691		Amide I (turns and bands)		Proteins	50	1697	30, 31
	1697		Amide I (turns and bands)		Proteins	50	1697
	1756	In phase carbonyl C=O stretch			Lipids (Phospholipids, FA)	50	1746-62
	1762/1762	In phase carbonyl C=O stretch	In phase carbonyl C=O stretch		Lipids (Phospholipids, FA)	50/75	1746-62
	1771	In phase carbonyl C=O stretch			Lipids (Phospholipids, FA)	50	1762, 1776-8
	Raman bands in green represent peaks in the stationary phase and in black represent peaks in the death phase of growth.
