# Supplementary material for: Apoptotic bodies in phytoplankton suggest evolutionary conservation of cell death mechanisms
Source: Nat Commun. 2025 Sep 25;16:8427. doi: 10.1038/s41467-025-63956-4 (PMC12462507; doi:10.1038/s41467-025-63956-4)
Supplement: Supplementary file 4 — Supplementary Data 2 [file 41467_2025_63956_MOESM4_ESM.xlsx]

## Sheet: Suppl. Data Table 2
Vesicle / Body	Extracellular	Size	Cargo / Composition	Markers	Growth condition	Function (*A, Hy)	Organism (**E-U, E-M, P-U)	Classification	Phylogenetic affiliation	Cell envelope	Comments	References
APOPTOTIC BODIES	YES	2–5 μm	Proteins, lipids, DNA and RNA and carbohydrates (starch). Packed with remnants of once functional organelles (chloroplast, mitochondria).	Potential surface marker: Phosphatidylinositol. Phosphatidylinositol might be involved in death signaling, analogous to phosphatidylserine (PS) in metazoan ABs. Fluorescence markers: - DAPI signal in some populations of Gt-ABs. - No NR (nile red) signal: no presence of neutral lipids for energy storage.	In standard conditions, during apoptosis in stationary and death phase of growth.	Death signaling (Hy) Intercellular communication (Hy) Interspecies communication (Hy)	Guillardia theta (E-U)	Cryptophyte Marine Microalgae	Linked to other chlorophyll c-containing algae (haptophytes and plastid bearing stramenopiles). Appear to be more closely related to heterotrophic (and plastid-lacking) protists, such as katablepharids.	Inner and outer periplast with the plasma membrane between them	Significant increase of ABs free-floating in the media during the death phase. Flexible cell envelope allows blebling and detachment of ABs from the cells. G. theta is a cryptic microalgae product of secondary endosymbiosis (complex evolutionary origin). It has no definite position in the tree of life, as it is linked with both phytophankton and heterotophic protists that more closely resemble an…	Data presented in this study, DOI: https://doi.org/10.1016/j.cub.2020.08.101, DOI: 10.5772/intechopen.107009
	YES	500 nm – 5 μm	Main cargo is proteins and lipids. Contents such as cytokines, mircoRNA and DNA can also be packaged into apoptotic bodies to regulate immunity, tissue repair and tumorigenesis. Can also be packed with organelles.	Surface markers: Phosphatidylserine (PS) in the outer leaflet of the ABs (especially in cancer).	In normal development, homeostasis and pathogenic processes; during apoptosis.	Can promote apoptotic cell clearance and mediate intercellular communication (A). Regulation of immunity, tissue repair and tumorigenesis (A).	Human and mice (E-M)	Human thymocytes, mast cells, endothelial and epithelial cells, monocytes, erythroleukemia cell lines. Murine cells.	Metazoans	Plasma membrane	Apoptotic bodies appear after the disassembly of an apoptotic cell into subcellular fragments. The formation of ABs is an important process downstream to apoptotic cell death. Produced during the activation of the apoptotic process via the disassembly of the flexible cell membrane. Nomenclature: ApoBDs	DOI: https://doi.org/10.1038/ncomms8439, DOI: 10.3390/biology9010021, https://doi.org/10.1038/s41598-017-14305-z, DOI: 10.1016/j.tcb.2016.08.011
PHOSPHATIDYLSERINE (PS) VESICLES	YES	33–137 nm	Undetermined	Surface markers: Phosphatidylserine (PS) in the outer leaflet of the PS vesicles.	During apoptosis in embryonic cells.	Undetermined	Caenorhabditis elegans (E-M)	Embryos	Nematode	Cuticle	Extracellular PS-containing vesicles between apoptotic cells and neighboring cells during C. elegans Apoptosis. Although similar in size, significantly more extracellular PS vesicles were observed near apoptotic cells in sGFP::LactC1C2 embryos than in sAnxV::GFP embryos.	DOI: 10.1016/j.cub.2012.05.052
NANO-ALGOSOME	YES	70–135 nm, nanovesicles (heterogenious in size). 40–100 nm, microvesicles.		Established EV protein markers: Alix and plasma membrane H+/ATPase.	Exponential growth phase.	Carrier, can be taken up by various cellular systems (A).	Tetraselmis chuii (P-U)	Marine chlorophyte	Evolutionary intermediate between Chlorophyceae and Prasinophyceae	Theca	Biogenic lipidic membranous nanovesicles. Nanoalgosome production is an evolutionary conserved trait, given the diversity of species that secrete them.	DOI: 10.3389/fbioe.2022.836747, DOI: https://doi.org/10.1038/s42003-024-06612-9, DOI: https://doi.org/10.1242/jcs.52.1.351
							Dunaliella tertiolecta (P-U)	Marine chlorophyte	Chlorophyceae	Plasma membrane
							Amphidinium sp. (P-U)	Marine benthic dinoflagellate	Myzozoa	Plasma membrane
EXTRACELLULAR VESICLES	YES	70–100 nm	Contain a diverse set of proteins, including nutrient transporters, proteases, porins, hydrolases, and many proteins of unknown function. Contain DNA (3 kbp) and RNA.	Surface markers: Membranous Lipids	In exponential growth conditions, arise from outer membrane. Somtimes 10x more common than cells (2-5 vesicles/cell)	Can support the growth of heterotrophic bacterial cultures, vesicles deliver diverse compounds in discrete packages (A). Reservoir of genetic information (A). Possible vector for horizontal (Hy).	Prochlorococcus (P-U)	Marine cyanobacterium	Cyanobacteria	Gram-negative	Although extracellular, they are membrane bound. Vesicles are stable at laboratory conditions (at least 2 weeks). Although bacterial membrane vesicles have structural similarities to liposomes, they differ in two important respects: vesicles are smaller [~50 to 150 nm diameter versus 400 to 1500 nm for liposomes] and are not formed from the products of lysed or incompletely digested bacteria. Alt…	DOI: 10.1126/science.1243457
OUTER MEMBRANE VESICLES (OMVS)	YES	20–400 nm	Nucleic acids, proteins and lipids.		Prophage-mediated explosive cell lysis	Recognized as a type of bacterial secretion, and they are crucial mediators in intracellular signaling via the transfer of macromolecular cargoes (A).	Serratia marcescens, Escherichia coli, Neisseria meningitides, Helicobacter pylori, Haemophilus influenza, Pseudomonas aeruginosa (P-U)	Gram-negative Bacteria	Proteobacteria	Gram-negative	The membrane blebbing pathway causes the formation of OMVs via the disruption of cross-junctions between the OM and the underlying peptidoglycan cell wall.	DOI: https://doi.org/10.3389/fcimb.2022.962216, DOI: https://doi.org/10.1038/s41598-017-10448-1, doi: 10.3390/plants12244141
CYTOPLASMIC MEMBRANE VESICLES (CMVS)	YES	20–200 nm	Nucleic acids, proteins and lipids.		Prophage-encoded endolysin cell death with simultaneous cell wall peptidoglycan disruption.	Established mediators intracellular signaling, stress tolerance, horizontal gene transfer, immune stimulation and pathogenicity (A).	Staphylococcus aureus, Bacillus subtilis, Streptococcus pyogenes (P-U)	Gram-positive Bacteria	Actinobacteria and Firmicutes	Gram-positive	Are produced via endolysin-triggered bubbling cell death. The accumulation of phenol-soluble modulins (PSMs) in the cytoplasmic membrane results in MV formation by increasing membrane fluidity.	DOI: https://doi.org/10.3389/fcimb.2022.962216, DOI: https://doi.org/10.1038/s41598-017-10448-1
POLLENSOMES (POLLEN EXTRACELLULAR VESICLES - EVs), APOPLASTIC VESICLES (AVs), PLANT-DERIVED NANOVESICLES (PDNVs)	YES	28–60 nm Heterogeneous population of small round-shaped EVs.	Proteins, lipids, oligonucleotides, as well as primary and secondary metabolites.	Typical EV markers in kiwi pollensomes: Tetraspanins (tetraspanin-8 like and tetraspanin-15 like), ESCRT-related proteins, HSPs, and Bro-1domain containing protein (the plant homologue of apoptosis-linked gene-2 interacting protein X, ALIX) [41].	Physiological and pathological processes.	Plant EVs have been shown to have a role in (i) immune response to invading pathogens [18], (ii) plant–microbe interactions [6,30], and (iii) cell wall organisation [35]. (A)	Olea europaea, Nicotiana tabacum L., Panax ginseng C.A. Meyer, Flowering plants: blue carpet (Crate rostigma plantagineum Hochst.) and kalimeris (Aster yomena), Actinidia chinensis (E-M)	Plants	Kingdom Plantae	Cell wall	Proteomic analysis of isolated EVs in C. plantagineum revealed the presence of enzymes involved in cell wall remodelling (galactosidase, glucosidase, pectin esterase, arabinofuranosidase, etc.), confirming that they could be an active part of the secretion mechanism of EVs through the cell wall. Proteomics highlighted the presence of proteins participating in metabolism and signalling, cell wall …	DOI: 10.3390/plants12244141
EXOSOMES, MICROVESICLES (MVs)	YES	Exosomes: 0.03–0.15 μm MVs: up to 1 μm	Their inner content depends on their cells of origin and can include proteins, sugars, lipids, adhesion integrins, growth factors, protease inhibitors, and different types of genetic material such as double stranded DNA, mRNA, or microRNA.	The most common proteins in exosomes: annexins, tetraspanins (CD63, CD81, CD82, and CD9), as well as heat-shock proteins (Hsp60, Hsp70, and Hsp90), ALIX, TSG101, and CD9. Characteristic markers of MVs: PS exposure, integrins, VCAMP3, and CD40.	During cell differentiation. Under physiological and pathological conditions in response to diverse stimuli.	Intercellular communication within a tissue and among organs thanks to body fluid transportation (A). MVs modulate important processes like coagulation, inflammation, cancer, and the immune response (A).	Human (E-M)	Platelets, red blood cells, endothelial cells, mesenchymal stromal cells.	Metazoans	Plasma membrane	They can be detected in body fluids including urine, saliva, blood, plasma, amniotic fluid, breast milk, pleural ascites, synovial fluid, and cerebral spinal fluid. Exosomes are produced by the activity of the endosomal system and released to the extracellular matrix (ECM) after the fusion of endosomes with the cell membrane. MVs bud directly from the plasma membrane into the extracellular space,…	DOI: 10.3390/biology9010021, DOI: https://doi.org/10.1038/s41598-017-10448-1
Distinct EV subtypes, MICROVESICLES (MVs)	YES	50–15 µm	Proteins. Neurotoxic proteins.		Different developmental states and under starved conditions	Development and stress response (A).	Caenorhabditis elegans (E-M)	Epidermal cells, neurons, muscle, and germ cells, as well as undifferentiated embryonic blastomeres.	Nematode	Cuticle	Distinct EV subtypes are released from diverse tissues during different developmental states in male and hermaphrodite worms. Each EV subtype has a characteristic size range from tens of nanometers to several microns. In C. elegans, embryonic blastomeres shed MVs that are confined by the eggshell or between cells. Under starved conditions, body wall muscles release exophers to feed oocytes. Exoph…	DOI: https://doi.org/10.1093/genetics/iyae088
LIPID BODIES (LB) or LIPID DROPLETS (LD)	NO (Intracellular)	Phytoplankton: ∼1.2–4 µm Plants: < 2 µm Metazoan embryos: Majority of populations <5 µm yeast: 0.5–1.5 µm	Neutral lipids (Triacylglycerol-TAGs)	Fluorescence markers: Nile red (NR) and Bodipy signals. Tagging of of neutral lipids in the core of the LBs. LD-surface factors: Proteins (Oleosin).	Microalgae: Mid-exponential or early stationary phase. Plants: In actively growing plants, in developing buds and dormant buds. Metazoan cells: During pre-implantation development, in early embryos.	Can mitigate stress caused by excess lipid, carbon or protein aggregate accumulation. Serve as an energy sink during periods of electron flow imbalance or nutrient scarcity. Help maintain redox homeostasis.	Phaeodactylum tricornutum, Nannochloropsis oculata, Chlorella vulgaris (E-U). Hybrid aspen (Populus spp.) (E-M). Mammalian and mouse (E-M). Saccharomyces cerevisiae (E-U), etc.	Eukaryotic phytoplankton, plants, model animal species (Mammalian and mouse embryos), yeast.	Rhodophyta (red algae) and Viridiplantae (green algae and plants), Diatoms (Bacillariophyceae) are members of the Ochrophyta. Metazoans (mammals, mouse). Ascomycota (S. cerevisiae).	N/A for intracellular bodies.	LBs or LDs are considered cellular organelles that are involved in diverse biological processes. They are composed of a neutral lipid core surrounded by a phospholipid monolayer membrane. LD-surface factors promote functional interactions between LDs and other organelles to facilitate intracellular trafficking of lipid storage	DOI: 10.3390/biology9020038, DOI: https://doi.org/10.1002/smll.202308463, DOI: https://doi.org/10.1038/s41467-022-31323-2, DOI: https://doi.org/10.3389/fpls.2021.674031
*A (assigned), Hy (hypothetical)
** E-U (Eukaryote-Unicellular), E-M ( Eukaryote, multicellular), P-U (Prokaryote -unicellular)
