# Supplementary material for: Apoptotic bodies in phytoplankton suggest evolutionary conservation of cell death mechanisms
Source: Nat Commun. 2025 Sep 25;16:8427. doi: 10.1038/s41467-025-63956-4 (PMC12462507; doi:10.1038/s41467-025-63956-4)
Supplement: Supplementary file 7 — Source Data [file 41467_2025_63956_MOESM7_ESM.xlsx]

## Sheet: Figure 1a
Raw counts of G. theta cells and ABs
Time (Days)	Cells (5-14 µm)								Apoptotic bodies (2-5 µm)									Means of growth phases
	Rep 1a	Rep 1b	Rep 2a	Rep 2b	Rep 3a	Rep 3b	Rep 4a	Rep 4b	Rep 1a	Rep 1b	Rep 2a	Rep 2b	Rep 3a	Rep 3b	Rep 4a	Rep 4b
0	278	264	312	281	267	281	277	292	179	100	171	125	182	112	168	137		Statistical test	Significance	p value
2	533	526	477	459	469	447	487	453	223	188	169	116	154	161	161	137		Brown-Forsythe and Welch's ANOVA	****	<0.0001
4	752	651	741	459	469	447	487	453	165	174	192	116	154	161	161	137		Dunnett's T3 multiple comparisons test:
6	1115	1051	1116	1157	787	1124	1138	1185	217	266	198	196	172	176	194	213		Exponential Phase (Gt-ABs) vs. Stationary Phase (Gt-ABs)	****	<0.0001
8	1385	1507	1589	1444	1345	1435	1138	1387	233	281	248	411	255	302	194	226		Exponential Phase (Gt-ABs) vs. Death Phase (Gt-ABs)	****	<0.0001
10	1308	1258	1372	1399	1310	1276	1301	1320	272	222	199	219	172	229	209	205		Stationary Phase (Gt-ABs) vs. Death Phase (Gt-ABs)	****	<0.0001
11	1369	1407	1315	1348	1259	1371	1357	1255	231	315	267	255	284	302	235	298
14	1370	1323	1256	1303	1233	1305	1302	1381	299	309	375	454	330	416	359	377
16	1301	1252	1283	1215	1329	1279	1312	1337	428	356	595	682	533	496	488	455
17	1318	1325	1294	1337	1296	1285	1276	1312	388	422	611	897	553	671	546	419
21	1208	1318	1185	1246	1281	1299	1308	1365	609	631	497	573	496	660	872	788
24	1196	1208	1128	1028	1191	1205	1201	1187	399	487	506	575	487	566	740	688
26	1168	1180	1124	1152	1179	1094	1124	1186	661	626	632	573	482	406	520	578
28	1210	1122	1137	1180	1137	1116	1217	1229	546	534	473	531	473	508	575	624
31	987	1012	922	986	986	1071	1019	1108	618	632	741	599	509	540	603	941
34	838	828	753	799	909	899	988	912	855	760	849	835	585	612	870	814
42	734	705	641	639	802	896	742	701	572	680	776	730	757	809	745	651
46	695	699	571	546	744	740	779	730	736	729	797	791	732	859	903	865
Rep = biological replicate
a, b = technical replicate

## Sheet: Figure 1c
Raw Ct values
Reference genes								Metacaspase genes														Means of Metcaspase I (GtMCA-I)
Time (Days)	Tubulin beta							Time (Days)	G. theta Metcaspase I (GtMCA-I)						G. theta Metcaspase III (GtMCA-III)							Statistical test	Significance	p value
	Rep 1a	Rep 1b	Rep 2a	Rep 2b	Rep 3a	Rep 3b			Rep 1a	Rep 1b	Rep 2a	Rep 2b	Rep 3a	Rep 3b	Rep 1a	Rep 1b	Rep 2a	Rep 2b	Rep 3a	Rep 3b		Brown-Forsythe and Welch's ANOVA	****	<0.0001
4	26.1	26.05	25.7	25.68	24.08	24.14		4	28.1792	28.2314	28.1171	28.064	27.4468	27.6027	28.4505	28.0667	27.5187	27.4413	26.865	27.2842		Dunnett's T3 multiple comparisons test:
7	23.8647	24.0458	24.5791	24.4191	22.987	22.9897		7	25.6257	26.024	25.9038	26.0043	24.4961	24.3223	25.3264	25.4435	26.5731	25.3272	24.0546	23.8007		Exponential Phase (FC) vs. Stationary Phase (FC)	ns	>0.9999
11	24.3351	24.3916	24.25	24.83	23.97	24.1		11	25.1908	24.9931	25.4993	25.6136	25.0456	25.1336	25.4136	24.4146	24.859	24.8823	24.3193	24.5591		Exponential Phase (FC) vs. Death Phase (FC)	****	<0.0001
17	24.69	25.03	25.58	25.49	23.51	23.67		17	25.7005	25.6613	25.6538	26.1646	23.7655	24.55	25.4931	25.2692	25.6956	26.0935	23.4295	25.33		Stationary Phase (FC) vs. Death Phase (FC)	****	<0.0001
24	22.1468	21.9496	22.54	23.05	22.11	22.67		24	25.5257	25.7	23.5789	24.26	24.1674	24.04	25.0375	25.37	23.1803	23.61	23.7254	23.8
28	23	23.72	24.14	23.89	24.5	23.96		28	24.3705	25.07	23.1256	23.76	24.0402	24.61	23.7551	24.49	22.5126	23.25	23.5933	24.19
42	23.46	23.36	22.28	22.33	22.96	22.96		42	24.09	24.03	23.35	23.36	23.6	23.69	23.71	23.59	23.08	22.94	23.19	23.29		Means of Metcaspase III (GtMCA-III)
Time (Days)	Dynein																					Statistical test	Significance	p value
	Rep 1a	Rep 1b	Rep 2a	Rep 2b	Rep 3a	Rep 3b																Brown-Forsythe ANOVA	***	0.0004
4	28.37	28.34	28.28	28.32	27.19	27.14																Welch's ANOVA	****	<0.0001
7	23.8804	23.2214	22.9557	22.9868	23.5796	23.382																Dunnett's T3 multiple comparisons test:
11	21.1429	21.1023	21.6254	21.5629	20.0848	20.3064																Exponential Phase (FC) vs. Stationary Phase (FC)	ns	>0.9999
17	20.8374	21.0443	21.443	21.486	22.2693	21.8498																Exponential Phase (FC) vs. Death Phase (FC)	****	<0.0001
24	23.0098	22.9111	24.7059	24.6912	22.2693	22.8452																Stationary Phase (FC) vs. Death Phase (FC)	***	0.0004
28	22.798	22.8527	22.9757	23.1996	24.8658	25.1089
42	23.24	23.07	22.51	22.51	22.75	22.7
Rep = biological replicate
a, b = technical replicate

## Sheet: Figure 3c
Raw FACS recorded events and calculated percentages
Gt-ABs subpopulations	Day 17 - Stationary phase								Day 24 - Stationary phase								Day 28 - Death phase								Day 42 - Death phase									Statistical test	Significance	p value
	Replicate 1		Replicate 2		Replicate 3		Replicate 4		Replicate 1		Replicate 2		Replicate 3		Replicate 4		Replicate 1		Replicate 2		Replicate 3		Replicate 4		Replicate 1		Replicate 2		Replicate 3		Replicate 4			Two-way ANOVA:
	# Events	Total %	# Events	Total %	# Events	Total %	# Events	Total %	# Events	Total %	# Events	Total %	# Events	Total %	# Events	Total %	# Events	Total %	# Events	Total %	# Events	Total %	# Events	Total %	# Events	Total %	# Events	Total %	# Events	Total %	# Events	Total %		Interaction	****	<0.0001
Large Gt-ABs (3-5 μm)	29064	0.738358	26973	0.690341	27708	0.706693	35128	0.769794	22868	0.570943	21574	0.529475	17627	0.455278	24446	0.592731	10015	0.367482	9059	0.23998	7992	0.29294	10559	0.381123	11325	0.343047	7462	0.207261	9856	0.295656	12018	0.385291		Row Factor (ABs size: large vs. small)	ns	0.3599
Small Gt-ABs (2 μm)	10299	0.261642	12099	0.309659	11500	0.293307	10505	0.230206	17185	0.429057	19172	0.470525	21090	0.544722	16797	0.592731	17238	0.632518	28690	0.76002	19290	0.29294	17146	0.618877	21688	0.656953	28541	0.792739	23480	0.704344	19174	0.614709		Column Factor (Growth phases: stationary vs. Death)	ns	0.3894
																																		Multiple Unpaired t test (Holm-Šídák method):
Total events of Gt-ABs	39363		39072		39208		45633		40053		40746		38717		41243		27253		37749		27282		27705		33013		36003		33336		31192			Large ABs (3-5 µm)	***	7e-06
																																		Small ABs (2 µm)	**	0.004792
Replicate = biological replicate

## Sheet: Figure 4b
RAMAN shift [cm -1]	Small Gt-ABs (2 μm) DAPI Positive - Stationary Phase										Small Gt-ABs (2 μm) DAPI Negative - Stationary Phase									Small Gt-ABs (2 μm) DAPI Positive - Death Phase								Small Gt-ABs (2 μm) DAPI Negative - Death Phase											Large Gt-ABs (3-5 μm) DAPI Positive - Stationary Phase
1998.43	0.00055783	0.00084662	0.00027581	0.00197786	0.00252727	0.0005982	0.00040203	0.00315249	0.00315249	0.00395985	0.00142202	0.00330306	0.00241961	0.00076747	0.00167519	0.00093734	0.00141887	0.00107848	0.00106246	0.00166329	0.00200479	0.00223261	0.00280276	0.00018208	0.00163999	0.00137821	0.00178248	0.00342668	0.00303986	0.00169554	0.00154398	0.00062741	0.00138645	0.00274851	0.00276745	0.00125067	0.00182048	0.00245949	0.00166262	0.00078491	0.00089562	0.00313208	0.00079724	0.00150684	0.00181735	0.00285083	0.00129157	0.00175162	0.00240247
1996.33	0.00116097	0.00099463	0.00119953	0.00183361	0.00273475	0.00067642	0.00070369	0.00278389	0.00278389	0.00353245	0.00159028	0.00269548	0.00220868	0.00139083	0.00182577	0.00098797	0.00171004	0.00116838	0.00093486	0.00162894	0.00217013	0.00247033	0.00254997	0.00032307	0.00185042	0.0013233	0.0013958	0.00290774	0.00296436	0.00161177	0.00142678	0.00053522	0.00145699	0.0028413	0.00263172	0.00118221	0.0019911	0.00223912	0.00161203	0.00093511	0.00080271	0.0026216	0.00096569	0.00166262	0.00177822	0.00254084	0.00129202	0.00189737	0.00229803
1994.22	0.00176411	0.00114265	0.00212326	0.00168936	0.00294223	0.00075465	0.00100535	0.00241529	0.00241529	0.00310505	0.00175854	0.00208791	0.00199776	0.00201419	0.00197635	0.0010386	0.00200122	0.00125829	0.00080725	0.00159459	0.00233546	0.00270806	0.00229718	0.00046406	0.00206084	0.00126839	0.00100911	0.0023888	0.00288886	0.00152799	0.00130958	0.00044304	0.00152753	0.00293408	0.002496	0.00111374	0.00216173	0.00201875	0.00156144	0.00108531	0.00070979	0.00211113	0.00113413	0.0018184	0.00173908	0.00223084	0.00129247	0.00204312	0.0021936
1992.12	0.00224039	0.00150182	0.00289341	0.00155761	0.00322163	0.00096529	0.0012981	0.00212161	0.00212161	0.00269379	0.00189226	0.00158837	0.00185206	0.00247957	0.00210246	0.0011962	0.00235174	0.00136569	0.00077812	0.00170757	0.00254671	0.00290151	0.00204154	0.00061262	0.00224443	0.00129945	0.00073298	0.00196011	0.00284569	0.00144007	0.00119629	0.00057811	0.00151662	0.0030001	0.00237343	0.00110328	0.00230212	0.0019454	0.00147715	0.00122498	0.00069507	0.00179852	0.00108254	0.00192893	0.00169095	0.0021117	0.00141867	0.0022631	0.00209063
1990.02	0.00253517	0.00164513	0.00342771	0.00143003	0.00342192	0.00141639	0.00153321	0.00195274	0.00195274	0.00240039	0.00184959	0.00128518	0.00166961	0.00270908	0.0020429	0.00126833	0.00257231	0.00151003	0.00085598	0.00185359	0.00276502	0.00310469	0.00188784	0.00079106	0.00246228	0.00134888	0.00068634	0.00161914	0.0028397	0.00133172	0.00106737	0.00076039	0.00172737	0.00288265	0.00236328	0.00122906	0.00240444	0.00212459	0.00141017	0.00128814	0.00074416	0.00165808	0.00109118	0.0018991	0.00180472	0.00208739	0.00147823	0.00244341	0.00202236
1987.91	0.00263851	0.00173262	0.00354572	0.00114398	0.00352522	0.00193027	0.00161784	0.00173345	0.00173345	0.00219657	0.00160548	0.00113269	0.00156567	0.00276651	0.00183157	0.00130791	0.00264346	0.00163434	0.00098191	0.00198324	0.002872	0.00328432	0.00162242	0.0008375	0.0024584	0.00121144	0.00072914	0.00133197	0.00276144	0.00125235	0.00108566	0.00088926	0.00185421	0.00248048	0.00221706	0.00138742	0.00229793	0.00223958	0.00127194	0.00126473	0.00076476	0.00184183	0.00119769	0.00178011	0.00179459	0.00211184	0.00132339	0.00245526	0.00184715
1985.81	0.00253711	0.00187246	0.00357907	0.00092862	0.00354317	0.00242787	0.00164589	0.0015048	0.0015048	0.00219038	0.00142412	0.00101985	0.00158461	0.00264547	0.00166706	0.00133576	0.0026976	0.00179733	0.00111396	0.00211262	0.00307286	0.00340664	0.00157576	0.00094019	0.00257693	0.00141639	0.00085184	0.00115717	0.00294668	0.0011602	0.00124716	0.00126779	0.00208456	0.00202065	0.00222482	0.00157429	0.00242101	0.00228792	0.00128882	0.00130715	0.00077559	0.00222782	0.00120866	0.00158385	0.00178621	0.00232767	0.00131098	0.00248879	0.00174659
1983.7	0.00227208	0.00209808	0.00317262	0.00102891	0.00365552	0.00279329	0.00144486	0.00123355	0.00123355	0.00215859	0.00120475	0.00123529	0.00170366	0.00223293	0.00145518	0.00139592	0.00268705	0.00180261	0.00125224	0.00216892	0.00310759	0.00339619	0.00158219	0.00098209	0.00262509	0.00158773	0.00099432	0.00106834	0.0028976	0.00099747	0.00139332	0.00161866	0.00239086	0.00181748	0.00225941	0.00182579	0.00248418	0.00243775	0.00142212	0.00133084	0.00078983	0.0023664	0.00134544	0.00158021	0.00195359	0.00237218	0.00134363	0.00251115	0.00169895
1981.59	0.00195805	0.00172349	0.00276029	0.0010219	0.00344844	0.00285874	0.00128218	0.00108549	0.00108549	0.00230179	0.00097936	0.00146302	0.00175618	0.00185078	0.00131558	0.00119601	0.00240506	0.00173056	0.00133386	0.00213502	0.00311301	0.00337887	0.00165808	0.00101033	0.00264941	0.0017464	0.00109495	0.00105323	0.00294737	0.00097633	0.00156597	0.00174237	0.00277162	0.00149757	0.00229188	0.00203141	0.00259222	0.00229498	0.00153462	0.00132825	0.00078931	0.00239776	0.00167426	0.00168749	0.0020636	0.00220694	0.00121027	0.00227751	0.00162012
1979.49	0.00164895	0.00156957	0.00231377	0.0010434	0.00323986	0.00259836	0.0011148	0.00080696	0.00080696	0.00242566	0.00090469	0.0016435	0.00197134	0.00146858	0.00142411	0.00114838	0.00208855	0.00158484	0.00144923	0.00199828	0.00300802	0.00323825	0.00158211	0.00089593	0.00250824	0.00182987	0.00126282	0.00110347	0.00274122	0.00114284	0.00175329	0.00180552	0.00279201	0.00138871	0.00210907	0.00205213	0.00260199	0.00177426	0.00160133	0.00145616	0.00075187	0.00256782	0.00186188	0.00191752	0.0019996	0.00205235	0.00106883	0.00182732	0.00150492
1977.38	0.00138167	0.00149525	0.00215431	0.00118643	0.00318928	0.0022978	0.00119072	0.00086574	0.00086574	0.00251466	0.0010136	0.00170767	0.00212282	0.00104922	0.00176182	0.00123148	0.00167944	0.00146955	0.0016774	0.001995	0.00303382	0.00301566	0.00174664	0.00091331	0.00257185	0.002251	0.00150562	0.0013268	0.00245316	0.0014837	0.00186178	0.00187872	0.00286696	0.00164513	0.00220675	0.00214276	0.00280741	0.00129942	0.00161687	0.00152653	0.00084965	0.00253096	0.00187812	0.00212877	0.00208028	0.00185173	0.00113761	0.00157699	0.00161802
1975.27	0.00123986	0.00141637	0.00197655	0.00143319	0.0030472	0.00196736	0.00140836	0.00099584	0.00099584	0.00247232	0.00108017	0.00186402	0.00216551	0.0008107	0.00218048	0.00128648	0.00132453	0.00114987	0.00182707	0.00225173	0.00281703	0.00273888	0.00176508	0.00086825	0.00247781	0.00248094	0.001723	0.00156815	0.00204343	0.00168131	0.00185403	0.00185884	0.0026522	0.00186249	0.00223152	0.00197815	0.0028311	0.0010097	0.00141558	0.0014611	0.00096648	0.00215219	0.00183894	0.00237703	0.00207757	0.00141251	0.0012261	0.00129628	0.00160449
1973.16	0.00127612	0.00104917	0.0019907	0.00149573	0.00296397	0.00175479	0.0017056	0.00124677	0.00124677	0.00245255	0.00122491	0.00181656	0.00206879	0.00071514	0.00242899	0.00139183	0.00104601	0.00091184	0.00199849	0.0024742	0.0026454	0.00251123	0.00177834	0.00087177	0.00245042	0.00265616	0.00191827	0.00172963	0.00186776	0.00186478	0.00183955	0.00191893	0.002141	0.00195088	0.00229697	0.00182804	0.00280017	0.00062598	0.00132131	0.00137032	0.00106029	0.00194934	0.00187174	0.00265036	0.00174439	0.00125511	0.00117283	0.0010366	0.00159547
1971.05	0.00138656	0.00132458	0.0019806	0.00175565	0.00287476	0.00175411	0.00192209	0.00132743	0.00132743	0.00231483	0.00136581	0.00174434	0.00202908	0.00068544	0.00256892	0.00164336	0.00096253	0.00075014	0.00210126	0.00268861	0.00237881	0.00223559	0.00176525	0.00083787	0.00251244	0.00279254	0.00216314	0.00170005	0.00154165	0.00177662	0.00171796	0.00198284	0.00172765	0.00229247	0.00241769	0.00152343	0.00270704	0.00057287	0.00126301	0.00131152	0.00113332	0.0016931	0.00197559	0.00275767	0.00150097	0.00113316	0.00122024	0.00105891	0.00166565
1968.95	0.00156739	0.00148086	0.00206785	0.00195461	0.00280345	0.0018333	0.00224333	0.00152968	0.00152968	0.00216177	0.00151536	0.0016505	0.00177816	0.00075816	0.00265406	0.00180183	0.00079926	0.00066694	0.00207067	0.00284048	0.00215862	0.00199554	0.00176654	0.00087605	0.00260511	0.00293176	0.00207293	0.00165951	0.00152075	0.00154787	0.00174104	0.00199089	0.00146792	0.00243767	0.00255395	0.0013924	0.00263645	0.00073527	0.00107278	0.00117858	0.00115074	0.00123985	0.00220163	0.00276168	0.00125431	0.00098147	0.00134309	0.00131031	0.00166731
1966.84	0.00173407	0.00150082	0.00203506	0.00197779	0.0025599	0.00180246	0.00237428	0.00153333	0.00153333	0.00200637	0.001625	0.00170266	0.00145196	0.00101161	0.00256804	0.00172323	0.0007779	0.00056919	0.00195408	0.00275017	0.00184351	0.00177729	0.00165262	0.00085918	0.00254918	0.00284477	0.0018664	0.00156697	0.00168389	0.00113601	0.00161029	0.00209602	0.00125622	0.00233529	0.00254369	0.00121844	0.00246452	0.0009804	0.00109835	0.00112352	0.0010101	0.00088078	0.00247672	0.00268884	0.00110168	0.00103296	0.00156066	0.001486	0.00144428
1964.73	0.00184396	0.00144387	0.00207253	0.00179038	0.0021918	0.00181649	0.0023561	0.00172747	0.00172747	0.00199514	0.00176467	0.00168667	0.00114493	0.00111333	0.00226723	0.00147631	0.0007144	0.00070447	0.00185918	0.00236795	0.00159734	0.00157163	0.0015104	0.00083886	0.00249815	0.00271768	0.0016596	0.0013848	0.00168821	0.00095889	0.00151805	0.00203503	0.00128555	0.00222491	0.00237324	0.00128928	0.0022441	0.00117782	0.00114823	0.00101614	0.00098718	0.00092338	0.00266911	0.00254567	0.00107693	0.00138912	0.00177621	0.00165913	0.00134345
1962.62	0.00179819	0.001544	0.00212597	0.00167242	0.00158662	0.00164844	0.00226091	0.00156951	0.00156951	0.00209799	0.00192497	0.0017153	0.00088129	0.00123026	0.00225838	0.00115042	0.00068385	0.00088845	0.0016354	0.00196054	0.00138219	0.00133491	0.00134301	0.0007511	0.00233992	0.00254115	0.00141104	0.00117152	0.00151665	0.00087783	0.00144511	0.00179233	0.00162085	0.00207034	0.00216911	0.0012574	0.00201957	0.00146758	0.00098186	0.00100916	0.00102236	0.00098339	0.00268556	0.00221605	0.00128069	0.00167984	0.00218572	0.00190639	0.00123898
1960.5	0.00165813	0.00137196	0.00236344	0.00143604	0.00129374	0.00146444	0.00211182	0.00153991	0.00153991	0.00211733	0.0021234	0.00171931	0.00061637	0.00128716	0.0021942	0.00084691	0.00062898	0.00103962	0.00140596	0.00147259	0.00113186	0.00109705	0.00122256	0.00066076	0.00200546	0.00233779	0.00128937	0.00118657	0.0014225	0.00102283	0.00144865	0.00154014	0.0017176	0.00163177	0.00184111	0.00139457	0.00181078	0.00153919	0.00079943	0.00095081	0.00100769	0.00122409	0.00243854	0.00187539	0.00147495	0.00208585	0.00243821	0.00194108	0.00105625
1958.39	0.00138688	0.00126357	0.00243401	0.00105144	0.00103294	0.00130427	0.00185592	0.00152516	0.00152516	0.00209764	0.00228814	0.00180905	0.00050393	0.00151566	0.00208087	0.00052582	0.00087261	0.00118804	0.00129388	0.00116512	0.00092162	0.00085419	0.00111502	0.00055327	0.00162715	0.00222537	0.00137664	0.00118997	0.00115024	0.00134414	0.00124981	0.00141491	0.00169413	0.00130544	0.0016379	0.00147254	0.00157759	0.00146567	0.00091119	0.00079295	0.00108306	0.00160451	0.00202102	0.0016045	0.00172842	0.00245066	0.00255818	0.00196559	0.00093876
1956.28	0.00109958	0.00100023	0.00241854	0.00099999	0.00082876	0.00130141	0.00171703	0.00141159	0.00141159	0.00212905	0.00243602	0.00181296	0.00065758	0.00168723	0.00188408	0.00043479	0.00108646	0.00140226	0.0011138	0.0010188	0.00077835	0.00062236	0.0009135	0.00043752	0.00134045	0.00213129	0.00145562	0.0011277	0.00078106	0.00173964	0.00109651	0.00114986	0.00163645	0.00093682	0.00128949	0.00151028	0.00134103	0.00141534	0.00098754	0.00065605	0.00120314	0.00195539	0.00164814	0.00147533	0.00170433	0.00254721	0.00247964	0.0018868	0.00092057
1954.17	0.00079521	0.0008838	0.00240439	0.00112146	0.00097192	0.00115143	0.0017063	0.00106532	0.00106532	0.00193875	0.00255538	0.00184713	0.00091634	0.00198416	0.00165393	0.00051525	0.00137984	0.00156032	0.00096523	0.00094212	0.00066624	0.00041666	0.00079278	0.00035096	0.00108618	0.00201911	0.00149851	0.00109149	0.00054072	0.00208548	0.00084834	0.00099437	0.00137891	0.00067337	0.00099588	0.00165169	0.00119934	0.00150134	0.00111097	0.00071794	0.00118069	0.00213571	0.00155651	0.00140196	0.00162389	0.00243891	0.00215292	0.00187646	0.00082002
1952.06	0.00056348	0.00077876	0.00241476	0.001251	0.00141576	0.00119736	0.00168111	0.00106645	0.00106645	0.00151352	0.0025179	0.00171509	0.00123795	0.00232169	0.00125584	0.00067953	0.00166019	0.00166405	0.00099873	0.00093715	0.00052762	0.00024666	0.00060028	0.00031406	0.00085307	0.00191011	0.00163756	0.00123496	0.0004435	0.00223588	0.0005916	0.00108293	0.00097737	0.00059584	0.00073799	0.00188269	0.00107418	0.00140488	0.00144215	0.00067857	0.00100147	0.0022689	0.00141446	0.00146962	0.00149676	0.002195	0.00159067	0.00171083	0.00070141
1949.94	0.00045743	0.00066435	0.00207001	0.00140677	0.00161395	0.00115775	0.00177239	0.00090887	0.00090887	0.00124926	0.0023651	0.00162581	0.00151996	0.00270625	0.00095342	0.0006876	0.00185864	0.00183065	0.00113423	0.00104018	0.00047548	0.00013191	0.00036339	0.00031673	0.00068874	0.00184246	0.00147752	0.00131255	0.00038398	0.0023005	0.0005187	0.00131209	0.00066414	0.00067772	0.00058202	0.00210217	0.00094691	0.00132197	0.00178636	0.00070114	0.00084214	0.0023044	0.00135014	0.00157617	0.00137412	0.00194523	0.00116158	0.00162149	0.00060458
1947.83	0.00050673	0.00054431	0.00192088	0.0016947	0.00168974	0.00116046	0.00183051	0.0007675	0.0007675	0.00097177	0.00206417	0.00129279	0.00178632	0.00284742	0.00060704	0.00081802	0.00172316	0.00195681	0.00110105	0.00113145	0.00045896	6.5917e-05	0.0002388	0.00034415	0.00054047	0.0014978	0.00132125	0.00145461	0.0005446	0.00213513	0.00056516	0.0013733	0.00047109	0.00083992	0.00041683	0.00229292	0.00094119	0.00141623	0.00192189	0.00088674	0.00065292	0.00213305	0.00133977	0.00167161	0.0011779	0.00170435	0.00100754	0.00142757	0.00055869
1945.71	0.00065155	0.00061419	0.0019212	0.00174325	0.0019234	0.00117147	0.00169109	0.00067522	0.00067522	0.00069293	0.00175393	0.00109108	0.00181098	0.00281119	0.00040928	0.00086321	0.00158186	0.00200333	0.00111395	0.00118183	0.00046599	5.5791e-05	0.00025932	0.00038608	0.00042602	0.00115601	0.00138062	0.00166478	0.00072016	0.00194066	0.0008278	0.0014963	0.00030271	0.00131766	0.00044915	0.00261422	0.00098551	0.00140672	0.00193238	0.00124513	0.00050744	0.00206002	0.00121206	0.001831	0.00144295	0.00187964	0.00090002	0.00136803	0.00049402
1943.6	0.00089631	0.00056708	0.00189473	0.00158348	0.00190399	0.00134721	0.00147613	0.0005915	0.0005915	0.00064349	0.00142093	0.00086784	0.00174242	0.0025815	0.00038187	0.0008429	0.00138101	0.00196452	0.0011133	0.00128502	0.00050358	0.00012519	0.00023944	0.00041817	0.00040742	0.00098168	0.00147204	0.00184949	0.00090306	0.00164837	0.00121847	0.00172427	0.0002533	0.00165907	0.00059915	0.00258208	0.00098187	0.00113435	0.001988	0.00138389	0.00051929	0.00195276	0.00094307	0.00194144	0.00180265	0.00209999	0.00097452	0.00120398	0.00053363
1941.49	0.00125431	0.00056267	0.00179873	0.00136914	0.00174132	0.00160088	0.00142096	0.00062004	0.00062004	0.00075567	0.00119209	0.00096878	0.00160033	0.0021173	0.00042013	0.00080613	0.00108243	0.00193645	0.00100408	0.00136013	0.00062275	0.00030169	0.00029652	0.00045744	0.00035591	0.00098445	0.00139115	0.00189672	0.00103721	0.00157747	0.00163886	0.00169723	0.00035209	0.0018846	0.00085468	0.00241385	0.00104921	0.00109008	0.00190845	0.00163829	0.00069444	0.00200741	0.00096859	0.00199233	0.00209633	0.00236718	0.0012726	0.00114843	0.00071104
1939.37	0.00158478	0.00056278	0.00200101	0.00131822	0.00181686	0.00190688	0.00130535	0.00084121	0.00084121	0.00085506	0.00107873	0.00101264	0.00155721	0.00160403	0.00048392	0.00098339	0.00102285	0.00184595	0.00086171	0.00144576	0.00080349	0.00057314	0.00041544	0.00054597	0.00048418	0.00110511	0.00154411	0.00179188	0.00112531	0.00149653	0.00193304	0.00145047	0.00066954	0.00206222	0.0011071	0.00220043	0.00131875	0.00121243	0.0018673	0.00183041	0.00091535	0.0019736	0.00107778	0.00207581	0.00226612	0.0024966	0.00163355	0.00113009	0.0009451
1937.25	0.00191257	0.00059423	0.00209227	0.00127576	0.00213697	0.00214428	0.00123324	0.0009651	0.0009651	0.00106376	0.0010591	0.00137848	0.00147241	0.0012981	0.0006171	0.00110225	0.00117923	0.00180089	0.00094952	0.00160091	0.00098346	0.00092655	0.00051995	0.00067945	0.00071497	0.00162854	0.00156462	0.00155476	0.00096291	0.00150412	0.00218466	0.00142829	0.00107541	0.00205446	0.00134894	0.00192498	0.00158803	0.00123634	0.00191079	0.00194205	0.00112847	0.00217692	0.00134356	0.00214623	0.00249922	0.00265112	0.00164523	0.00130169	0.00114636
1935.14	0.00219713	0.00076588	0.0022341	0.00130702	0.0021914	0.00230913	0.00134251	0.00130871	0.00130871	0.0013036	0.00101955	0.0016027	0.00145552	0.00125177	0.00075329	0.00119881	0.00135022	0.00182424	0.00105706	0.00181351	0.00115129	0.00134453	0.00059379	0.00086373	0.0009363	0.00217001	0.00148782	0.0012205	0.00089146	0.00165594	0.00225295	0.00144221	0.00144635	0.00181211	0.00163217	0.00141601	0.00187204	0.00114862	0.00191185	0.00178849	0.00140158	0.00213708	0.00178122	0.00200571	0.00238275	0.00231652	0.00163155	0.0014301	0.00150102
1933.02	0.00240948	0.00099537	0.00232911	0.00146222	0.00239277	0.00238899	0.00150887	0.00153981	0.00153981	0.00152759	0.00107671	0.00184604	0.00149919	0.00141657	0.00094718	0.00145782	0.00155508	0.0019532	0.00120036	0.00208899	0.00133987	0.00176941	0.00073713	0.00107591	0.00112425	0.00262764	0.00135509	0.00088733	0.00099464	0.00176232	0.00240829	0.00146854	0.00179287	0.00172557	0.00190998	0.00102414	0.00220085	0.00113177	0.0017144	0.0018703	0.00153608	0.00206753	0.00208916	0.00189298	0.00208476	0.00200323	0.00161018	0.00176985	0.00173852
1930.9	0.00247028	0.00099467	0.00233062	0.00170625	0.00274404	0.00224212	0.00155705	0.0013788	0.0013788	0.00176157	0.00116651	0.00192675	0.00160856	0.00170994	0.00110536	0.00177964	0.00188511	0.00209171	0.00144097	0.00238683	0.00156361	0.00210395	0.00106006	0.00131577	0.00140875	0.00292817	0.0015612	0.00062864	0.00124898	0.00176637	0.00250832	0.0017637	0.00197548	0.00171386	0.00200377	0.0008754	0.00254524	0.0009657	0.0016026	0.0018396	0.00159594	0.00174275	0.00207634	0.00175041	0.00195105	0.0017408	0.00150922	0.00212279	0.00192702
1928.79	0.00247634	0.0009585	0.00223345	0.00171381	0.00292007	0.00216354	0.00174523	0.00117353	0.00117353	0.00195336	0.00132055	0.00218615	0.00160648	0.00204956	0.00129391	0.00205278	0.00190381	0.0021978	0.00171768	0.00264227	0.00180694	0.00233912	0.00135077	0.00151343	0.0016393	0.00308837	0.00161133	0.00055449	0.00151502	0.00170656	0.00249236	0.00228305	0.00186996	0.00167639	0.00201442	0.00089781	0.00266243	0.00071879	0.00138571	0.00182646	0.00160949	0.00180704	0.00211947	0.00157127	0.00200002	0.00173531	0.00139642	0.00243234	0.0021472
1926.67	0.00236817	0.00090346	0.00218381	0.00181164	0.00302539	0.00205417	0.001935	0.0011446	0.0011446	0.00204218	0.00155647	0.00221397	0.00168005	0.00208143	0.00135696	0.00230534	0.00181013	0.00220739	0.00183533	0.00268159	0.00193098	0.00249618	0.00152014	0.0016081	0.00176095	0.002935	0.00173178	0.00074921	0.0018889	0.00169035	0.00247735	0.00254258	0.0016084	0.00181557	0.00196435	0.00110453	0.00265258	0.00050955	0.00108538	0.00175446	0.0015938	0.00171665	0.00211544	0.00143021	0.0021329	0.00179419	0.00153503	0.00253451	0.00225831
1924.55	0.00220938	0.00083234	0.0018934	0.00184854	0.00321588	0.00199084	0.00212698	0.00097511	0.00097511	0.00207475	0.00182319	0.00221557	0.00172776	0.00189655	0.00144913	0.00248612	0.00189037	0.00216426	0.00192778	0.00261243	0.00207995	0.00254519	0.00172958	0.00169445	0.00179217	0.00276897	0.00180608	0.00105058	0.00210645	0.00145131	0.00251461	0.00276291	0.00148631	0.00211003	0.00181952	0.00148795	0.0026819	0.00060299	0.00091571	0.00179609	0.00151667	0.00184095	0.00196547	0.0015161	0.00229243	0.00211642	0.00187784	0.00264893	0.00217509
1922.43	0.00205336	0.00081688	0.00175459	0.00195297	0.00317489	0.00198629	0.00220913	0.00117128	0.00117128	0.00208644	0.00201655	0.00235794	0.00168569	0.00168941	0.00142179	0.00246979	0.00186015	0.00210774	0.00195184	0.00235768	0.00223237	0.00249652	0.00186434	0.00176197	0.00176385	0.0024279	0.00200805	0.00154143	0.00216649	0.00144151	0.00237455	0.00280565	0.0014683	0.00239342	0.0017358	0.00207492	0.00265235	0.00099873	0.00096419	0.00170719	0.00142012	0.00205348	0.00199043	0.00181732	0.0025383	0.00237151	0.00229623	0.00249832	0.00225244
1920.31	0.00189064	0.00101792	0.00183262	0.00198052	0.00298569	0.00200768	0.00232478	0.00160818	0.00160818	0.00210785	0.00202661	0.00249961	0.00152236	0.00159499	0.00123607	0.00235212	0.00184801	0.00209767	0.0018397	0.00212454	0.00230357	0.00246459	0.00179141	0.00178193	0.00174572	0.00206615	0.00184542	0.00209564	0.00196132	0.00149502	0.00222048	0.00238472	0.00149749	0.0024506	0.00185973	0.00243141	0.00248407	0.00143919	0.00100882	0.00168014	0.00137501	0.00238056	0.00224472	0.00222942	0.00252239	0.00252293	0.0025917	0.00209289	0.0022473
1918.19	0.00169574	0.00128656	0.00203306	0.00207775	0.00288425	0.00195145	0.00223773	0.00181567	0.00181567	0.00218159	0.00194713	0.00245211	0.0014696	0.00142936	0.00101932	0.00209273	0.00206217	0.00215772	0.00165398	0.00187019	0.00222271	0.00241294	0.00167418	0.00176463	0.00163058	0.00176128	0.00170242	0.00273005	0.00173727	0.00166777	0.00212503	0.00178964	0.00168102	0.00255477	0.00207316	0.00256604	0.00232552	0.00177378	0.00124772	0.00162964	0.00135424	0.00221812	0.00254098	0.00265273	0.00239979	0.00244518	0.00278907	0.00165916	0.0021445
1916.07	0.00153276	0.00147537	0.00216821	0.00212058	0.00250173	0.00202548	0.00218827	0.00185065	0.00185065	0.00237835	0.00191824	0.00246122	0.00144028	0.0015104	0.00096958	0.00178762	0.00228701	0.00230251	0.00145458	0.00174855	0.00229113	0.00231007	0.00163203	0.0018245	0.0016213	0.00155279	0.00162537	0.00301289	0.0014706	0.00182908	0.00207114	0.00128302	0.00182325	0.00249433	0.0023485	0.00251303	0.00219929	0.00193158	0.00154252	0.00161114	0.00127927	0.00204347	0.00272355	0.00304418	0.00207338	0.00228469	0.00292626	0.00137272	0.0022814
1913.95	0.00138274	0.00139541	0.00256342	0.00218962	0.00224691	0.00196198	0.00203567	0.00186287	0.00186287	0.00261223	0.00197616	0.00242806	0.00152516	0.00169083	0.00085299	0.00154792	0.00208633	0.00246136	0.00130663	0.0017401	0.00221553	0.00221123	0.00148446	0.00179108	0.00165651	0.00126842	0.00153815	0.00321791	0.00130555	0.00200306	0.00199274	0.00091037	0.0017066	0.00225266	0.00247736	0.00233952	0.00183019	0.00191556	0.00173814	0.00152781	0.00119056	0.0017636	0.00279756	0.00326649	0.00176172	0.00206675	0.00273704	0.00099581	0.00251707
1911.83	0.0012414	0.00120723	0.00277834	0.00229499	0.00226897	0.00189556	0.00191795	0.001639	0.001639	0.00270399	0.00208561	0.00211902	0.00173932	0.00175757	0.00086624	0.00133809	0.00195445	0.00259788	0.00122515	0.00189915	0.00211959	0.0021413	0.00131857	0.00179301	0.00173686	0.0012932	0.00139362	0.00320953	0.00103873	0.00202015	0.00183761	0.00061998	0.00142321	0.0018781	0.00252379	0.00205039	0.0015272	0.00149676	0.0018659	0.0013584	0.00109735	0.00136401	0.00273251	0.00318252	0.00130162	0.00184195	0.00241822	0.0007751	0.00254412
1909.7	0.00117877	0.00111557	0.00281925	0.00243515	0.00223084	0.00193185	0.0017479	0.00132793	0.00132793	0.00274233	0.00243461	0.00181706	0.00212329	0.0018691	0.00128498	0.0011603	0.00161103	0.00266413	0.0012193	0.00203087	0.00207549	0.00202012	0.00121475	0.00184581	0.00176419	0.00139923	0.00136408	0.00310951	0.00095173	0.00204557	0.0017878	0.00082035	0.00111991	0.00183549	0.00235498	0.00177686	0.00136278	0.0011283	0.00185755	0.00110236	0.00095437	0.00103157	0.00250958	0.00295578	0.00106077	0.00163772	0.00224725	0.000903	0.00261048
1907.58	0.0012069	0.00116567	0.00255316	0.00251276	0.00220152	0.00190136	0.00170944	0.00132968	0.00132968	0.00270517	0.00279257	0.00165232	0.00239694	0.00193303	0.00176719	0.00108693	0.00115602	0.00270613	0.00123799	0.00226313	0.00214199	0.00192302	0.00118386	0.00194284	0.00177797	0.00143106	0.00135373	0.00267575	0.00088615	0.00199012	0.00174002	0.00120021	0.00086768	0.0018017	0.00215543	0.00160391	0.00126978	0.00086741	0.0015645	0.00095071	0.00076515	0.00094057	0.00211675	0.00268585	0.00084723	0.00150149	0.00209121	0.00110998	0.00279266
1905.46	0.00130791	0.00131442	0.0022976	0.00246832	0.00245562	0.00182217	0.00159005	0.00140364	0.00140364	0.00258922	0.0028889	0.00130857	0.00248971	0.00180624	0.00214446	0.00115985	0.00085052	0.00270664	0.00135432	0.00253475	0.00207589	0.00187587	0.00116235	0.002	0.0017533	0.00143045	0.0013566	0.00240847	0.0008912	0.00192545	0.00170687	0.00165695	0.00081584	0.00185091	0.00188987	0.0015545	0.00121958	0.0009219	0.00122086	0.00074374	0.00079971	0.00096217	0.00178527	0.00225706	0.00083938	0.00136219	0.00188716	0.00129601	0.0027183
1903.34	0.00144439	0.00181963	0.00195615	0.00263412	0.00256726	0.00191966	0.00146134	0.00148675	0.00148675	0.00240748	0.00275404	0.00117863	0.0024042	0.00167665	0.00255874	0.0012037	0.00086887	0.00263581	0.0014319	0.00276492	0.00207768	0.00182175	0.00118225	0.00210787	0.00180713	0.00153938	0.00135203	0.00211561	0.00103078	0.00190736	0.00160433	0.00190763	0.00089395	0.0018562	0.00189478	0.00165668	0.00144776	0.00090794	0.0010093	0.00062167	0.00080649	0.00106203	0.00171622	0.00185825	0.00090166	0.00109234	0.001905	0.00168941	0.00247811
1901.21	0.00152621	0.00245219	0.00182057	0.00266253	0.00252271	0.00189323	0.00140468	0.00171968	0.00171968	0.0022752	0.00249041	0.00118301	0.00220015	0.00160723	0.00268971	0.00145284	0.00094846	0.00252315	0.0015332	0.00296239	0.00209958	0.00175001	0.00132382	0.0021717	0.00188859	0.00140253	0.00129383	0.00187465	0.0013044	0.00180281	0.00162795	0.00214665	0.00111476	0.00194394	0.00178858	0.00173187	0.001654	0.00097981	0.00075706	0.00077965	0.00092816	0.00145824	0.00161301	0.00150014	0.00122063	0.00098205	0.00199079	0.0020308	0.00236297
1899.09	0.00154958	0.00276785	0.00168351	0.00265671	0.00250937	0.0017843	0.00145154	0.00193369	0.00193369	0.00207799	0.00205194	0.00116862	0.00189467	0.00129915	0.002406	0.00165857	0.00128557	0.00238399	0.00160937	0.00309704	0.00200222	0.00169923	0.00144618	0.0021354	0.00185399	0.0011551	0.00129386	0.00148187	0.00157389	0.00148592	0.00150588	0.00210027	0.00142723	0.00180241	0.00177898	0.00186515	0.00177627	0.00106303	0.00064798	0.00098512	0.00122557	0.00173955	0.00159314	0.0011855	0.00159597	0.00097123	0.00201682	0.00220455	0.00208847
1896.96	0.00151841	0.00286421	0.00182556	0.00275677	0.00235648	0.0017952	0.00137379	0.00209206	0.00209206	0.00192251	0.00170113	0.00103229	0.00156771	0.00107767	0.00192965	0.00176618	0.00172515	0.00226553	0.00166781	0.00308504	0.00185811	0.0016439	0.00147927	0.00210822	0.00185746	0.00099243	0.00133701	0.00124857	0.00175761	0.00142732	0.00165249	0.00190836	0.00159667	0.00161572	0.00185816	0.00201453	0.00188955	0.0012733	0.00083132	0.00111433	0.00161244	0.0019355	0.00167883	0.00087624	0.00202084	0.00100094	0.00210966	0.00235591	0.001617
1894.84	0.00137594	0.00292923	0.0020805	0.00283142	0.00228734	0.00177124	0.00145685	0.00214189	0.00214189	0.00178549	0.00162082	0.00114599	0.001342	0.00107618	0.00153208	0.00162019	0.00200409	0.00218665	0.00162859	0.0029437	0.00180285	0.001557	0.00147627	0.00210914	0.00185091	0.00106329	0.00128856	0.00116889	0.0020173	0.00136717	0.00156422	0.00172074	0.00167732	0.00142486	0.00207474	0.00199579	0.00200904	0.00144422	0.00114744	0.00131561	0.00187703	0.00204506	0.00183017	0.00074899	0.00223526	0.00101466	0.00218545	0.00251695	0.0012392
1892.71	0.0012224	0.00274145	0.00217611	0.00253689	0.00225948	0.0016649	0.00165365	0.0022065	0.0022065	0.00165114	0.00176239	0.0011663	0.00122653	0.00097944	0.00106602	0.00154615	0.00209083	0.00225241	0.00163085	0.00274585	0.00185718	0.00149449	0.0015268	0.00216223	0.00184392	0.00115892	0.00138628	0.00119205	0.00211749	0.00133544	0.00158184	0.00156517	0.00181437	0.00147077	0.00213747	0.00187296	0.00201996	0.00178951	0.00135873	0.00141652	0.00229561	0.0020659	0.00195977	0.00058713	0.00256747	0.00129332	0.00222439	0.00245329	0.00110783
1890.59	0.0011881	0.00228292	0.00210206	0.0023873	0.00224238	0.00158858	0.0018396	0.00209125	0.00209125	0.00156858	0.00199939	0.00132011	0.00109777	0.00081246	0.00084963	0.00109791	0.0020499	0.00229774	0.00161024	0.0024994	0.00176346	0.00145143	0.00141319	0.00219673	0.00170608	0.00136043	0.00157564	0.00113715	0.0021434	0.00144938	0.00159185	0.00132887	0.00183055	0.00138692	0.00222301	0.0016931	0.00203017	0.00227672	0.00156686	0.00122618	0.0026844	0.00180289	0.0022852	0.0006335	0.00275017	0.00142559	0.00213151	0.00236951	0.0009882
1888.46	0.00118105	0.00208449	0.00219368	0.00215806	0.00228175	0.00155277	0.00193856	0.00205814	0.00205814	0.00166357	0.00238657	0.00140629	0.00100795	0.00071447	0.00097355	0.00077992	0.00179045	0.00240298	0.00153526	0.00219254	0.00175692	0.00140603	0.00122391	0.00231176	0.00187303	0.0016745	0.00184635	0.00131384	0.00208789	0.00178623	0.00172192	0.00120624	0.00182121	0.00136522	0.00219577	0.00151865	0.0020863	0.00271872	0.00167947	0.0010835	0.00277555	0.00161547	0.00264326	0.00079505	0.00262109	0.00150707	0.00201172	0.00236788	0.00111412
1886.33	0.00119658	0.001899	0.00234656	0.00183123	0.00237327	0.00140707	0.00210992	0.00174009	0.00174009	0.00179337	0.00267919	0.00146192	0.00107644	0.00067233	0.00124746	0.00069465	0.00132687	0.00253167	0.00139756	0.00193568	0.00179531	0.00132571	0.00112113	0.00237968	0.00204665	0.00199896	0.00212348	0.00168708	0.00213586	0.00178266	0.00141558	0.00116315	0.00177182	0.0014213	0.00203256	0.0012059	0.00210299	0.00297011	0.00170362	0.00081118	0.00281325	0.00157415	0.002918	0.0010554	0.0024027	0.0014953	0.00178708	0.00236237	0.00140355
1884.2	0.00127612	0.00185175	0.00234555	0.00163805	0.00214351	0.00126624	0.00201848	0.00156314	0.00156314	0.00200564	0.00280252	0.00146318	0.0010638	0.00051887	0.00140746	0.00084188	0.00091139	0.00256242	0.00133271	0.00182545	0.0017521	0.00124938	0.00101201	0.00238691	0.0021819	0.001997	0.00227914	0.00177206	0.00206894	0.00176341	0.00144422	0.00100777	0.00167072	0.00146197	0.00176263	0.00103137	0.00206052	0.00295646	0.00164271	0.00064346	0.00277553	0.0015969	0.00305752	0.00136353	0.00230934	0.00154854	0.00151656	0.00230558	0.00173781
1882.08	0.00132443	0.0018155	0.00253789	0.00165977	0.00186913	0.00111119	0.00188081	0.00134516	0.00134516	0.00224377	0.00273623	0.00146026	0.00101184	0.0005894	0.00169574	0.00103856	0.00078341	0.00247157	0.00116581	0.00178888	0.00160432	0.00115285	0.00080601	0.00235013	0.0022202	0.0019074	0.00221902	0.00178774	0.00197175	0.00180886	0.00157304	0.00082513	0.00159481	0.00130781	0.00151432	0.00088908	0.00206334	0.00291074	0.0017272	0.00059676	0.00251035	0.00160253	0.00295938	0.00181568	0.00183131	0.00139693	0.00120104	0.0023337	0.00195409
1879.95	0.00122634	0.00193203	0.00277521	0.00139059	0.00167108	0.0010936	0.00175687	0.00113797	0.00113797	0.00242471	0.00256067	0.00121735	0.00097679	0.00071882	0.00193596	0.00155225	0.00071445	0.00253435	0.00092902	0.0017953	0.00156988	0.00102195	0.00071261	0.00234323	0.00239258	0.00180201	0.0020521	0.00200057	0.00190619	0.00187317	0.00158812	0.00090027	0.00171413	0.00131387	0.00144751	0.00093109	0.00206556	0.00269556	0.00176862	0.00075236	0.00216921	0.00164568	0.00273939	0.00202099	0.00134097	0.0013463	0.00111596	0.00250849	0.00204288
1877.82	0.00111563	0.00195281	0.00281522	0.00130928	0.0015002	0.00113503	0.00159458	0.00089832	0.00089832	0.00249492	0.00227764	0.00099741	0.00092544	0.00093657	0.00195364	0.00185117	0.00078598	0.00256492	0.00082265	0.00196171	0.0014899	0.00089973	0.00078742	0.00230795	0.00229878	0.00168963	0.00176199	0.00219941	0.00188919	0.00178745	0.00147974	0.00099263	0.0018516	0.0013215	0.00159014	0.00105778	0.00210604	0.00247741	0.00199449	0.00088502	0.00190787	0.00174164	0.00234929	0.00219525	0.00124692	0.00134208	0.00104952	0.0025062	0.00201159
1875.69	0.00098951	0.00194029	0.00244581	0.00130307	0.00139105	0.00135524	0.00145726	0.00099713	0.00099713	0.00246518	0.00188437	0.00088837	0.00080941	0.00113395	0.00200585	0.0018524	0.00094508	0.00254213	0.00088754	0.00206352	0.00129621	0.00083051	0.00076551	0.00226249	0.00216564	0.0015284	0.00135701	0.00208496	0.00191227	0.00191963	0.00162196	0.00106424	0.0020804	0.00109428	0.00179359	0.00136615	0.00211103	0.0021469	0.00214773	0.00119416	0.00164036	0.00167736	0.00184794	0.0023339	0.00120959	0.00140668	0.00104431	0.00247174	0.00189507
1873.56	0.00088924	0.00158413	0.00207425	0.0012175	0.00142373	0.00165014	0.00147876	0.00097232	0.00097232	0.00213565	0.00148876	0.00076743	0.00081374	0.00136995	0.00226842	0.00180857	0.0010647	0.00270284	0.00104127	0.00205987	0.00120062	0.00078108	0.00071877	0.00227691	0.00209407	0.00155192	0.00110515	0.00208367	0.00165746	0.00199273	0.00154214	0.00125268	0.0022517	0.00091715	0.00191866	0.00169113	0.00217902	0.00189571	0.00225027	0.00129379	0.00142502	0.00155099	0.00133655	0.00237498	0.00108411	0.00146244	0.001098	0.00236008	0.00173821
1871.43	0.0008454	0.00139696	0.0015581	0.00099958	0.0014964	0.00206129	0.00149317	0.00099013	0.00099013	0.00191439	0.00118569	0.00067132	0.00090906	0.00144662	0.0024033	0.00169276	0.00094356	0.00294556	0.00135299	0.00200742	0.00111037	0.00076312	0.00086887	0.00230181	0.00199368	0.00156494	0.00092183	0.00203821	0.00155635	0.00203322	0.00114544	0.00156184	0.00238893	0.00097373	0.00202075	0.00201157	0.00223734	0.00166035	0.00200878	0.00133018	0.00131376	0.00148855	0.00106953	0.00238859	0.00129465	0.00165183	0.00120863	0.00215828	0.00155367
1869.3	0.00093446	0.00134054	0.00095548	0.00101097	0.00156624	0.00244727	0.00146314	0.00110508	0.00110508	0.00175298	0.00118364	0.00079037	0.00110027	0.00155798	0.00244909	0.00147906	0.00086773	0.00297719	0.00164337	0.00183827	0.00102034	0.00080837	0.00100163	0.00232804	0.00185305	0.00153785	0.00085635	0.00189542	0.0015511	0.00199982	0.00100408	0.0015951	0.00222449	0.00111733	0.00202808	0.00218612	0.0022377	0.0015512	0.00201179	0.00123847	0.00125674	0.00154718	0.0008642	0.00254892	0.00155735	0.00173147	0.00115502	0.00170054	0.00154948
1867.17	0.00106464	0.00117746	0.00060302	0.0007974	0.00152788	0.00269558	0.00156621	0.00125072	0.00125072	0.00149557	0.00109237	0.00108008	0.00128735	0.00164366	0.00255788	0.00142074	0.00075501	0.00305215	0.00192461	0.0015667	0.00103821	0.00088116	0.00105463	0.00240684	0.00174925	0.00146488	0.00074391	0.00165243	0.00151857	0.00214805	0.00106779	0.00155593	0.00194218	0.00123853	0.00194288	0.00222255	0.00220995	0.00136415	0.00180005	0.00118606	0.00135939	0.00146013	0.00094966	0.00256997	0.00157772	0.00164629	0.00114672	0.00143292	0.00158663
1865.04	0.00121496	0.00121043	0.00065982	0.00053689	0.00135597	0.00266927	0.00174629	0.00114015	0.00114015	0.00135626	0.00115178	0.00133757	0.00139113	0.00168808	0.00238171	0.00156604	0.00073706	0.00309233	0.00207204	0.00151492	0.00109806	0.00093008	0.00120248	0.00248752	0.00161423	0.00128857	0.00082573	0.00160843	0.0013245	0.00214934	0.00114791	0.00139635	0.00166383	0.00158275	0.0018209	0.00217691	0.00221986	0.00133674	0.0016269	0.00106227	0.00146037	0.00146539	0.00114041	0.00251824	0.00148161	0.00154897	0.00104649	0.00112299	0.00157773
1862.9	0.00130484	0.00149546	0.00086496	0.00048758	0.00127039	0.0025154	0.00198448	0.00104034	0.00104034	0.00155018	0.00129285	0.00164238	0.00150056	0.0016472	0.00200504	0.00163965	0.0008338	0.00293451	0.00207261	0.00159389	0.00108947	0.00099678	0.00145648	0.00257228	0.00138498	0.00108033	0.00107736	0.00148416	0.00155911	0.00237588	0.0014429	0.00124902	0.00144142	0.0018461	0.00165621	0.00205584	0.0021929	0.00143558	0.00151782	0.00108607	0.00157288	0.00147503	0.00142059	0.00242118	0.00165097	0.00141617	0.0010889	0.00098625	0.00159189
1860.77	0.00133635	0.00147543	0.00122269	0.00066226	0.00127002	0.00222852	0.00218429	0.00097331	0.00097331	0.00153745	0.00155923	0.00179867	0.00150089	0.00160427	0.0016282	0.00178608	0.00103293	0.00271647	0.00199244	0.00176077	0.00113186	0.00103003	0.00147321	0.00263069	0.00122421	0.00098732	0.00147467	0.00155652	0.00170967	0.00248767	0.00208232	0.00103696	0.00112769	0.00178179	0.00158948	0.00206312	0.00201441	0.00136954	0.00171095	0.00103497	0.00165901	0.00144005	0.00155692	0.00212392	0.00165657	0.00122361	0.00102584	0.00103722	0.00156579
1858.64	0.00132667	0.00149672	0.00170997	0.00073869	0.00118054	0.00188222	0.002385	0.00097542	0.00097542	0.00145603	0.00154845	0.0018496	0.0014746	0.00150162	0.00134316	0.00187427	0.00120596	0.00270352	0.00205898	0.00212366	0.00122493	0.00103757	0.00142262	0.00271005	0.00104829	0.00091989	0.00188273	0.00154804	0.0017629	0.00262033	0.00270044	0.00111615	0.00114708	0.00155809	0.00149626	0.00206721	0.00196721	0.00127984	0.00176751	0.00105558	0.00172726	0.00119974	0.00161036	0.00178707	0.00183526	0.00109014	0.00102986	0.00133744	0.00147051
1856.5	0.00130801	0.00163061	0.00204221	0.00104366	0.00130509	0.0016529	0.00258169	0.00093888	0.00093888	0.00149329	0.00167679	0.00164073	0.00138569	0.00144376	0.00101371	0.00196124	0.00144217	0.00265658	0.00206867	0.00254208	0.00111456	0.00103343	0.0012008	0.00269078	0.00085401	0.00096555	0.00231241	0.00154669	0.00182502	0.00258461	0.0031318	0.00116747	0.00116908	0.00124206	0.00130512	0.002078	0.00175973	0.00120417	0.00197762	0.00113986	0.00166184	0.00101523	0.0013506	0.00155919	0.00199392	0.00109509	0.00102217	0.00149988	0.00128496
1854.37	0.00132	0.00154165	0.00227272	0.00144077	0.00148584	0.00156616	0.00270547	0.00103275	0.00103275	0.00135461	0.00173574	0.00148335	0.00131139	0.00132591	0.00092117	0.00202513	0.00155734	0.00265303	0.00217231	0.00273751	0.00102075	0.00105028	0.00095407	0.00271141	0.0007258	0.00110217	0.00259076	0.0014888	0.00205065	0.00258418	0.00344501	0.00137025	0.00124358	0.00085381	0.00116244	0.00206202	0.00159624	0.00116069	0.0021696	0.00129069	0.00159321	0.00081046	0.00128415	0.00138991	0.00230944	0.00114707	0.00109421	0.00173893	0.00112458
1852.23	0.00141585	0.00161294	0.00245536	0.0016871	0.00172508	0.00154973	0.00268145	0.00128169	0.00128169	0.00111932	0.00166898	0.00124712	0.00119566	0.001312	0.00089178	0.00213202	0.00158354	0.0028139	0.00226684	0.0027489	0.00103449	0.00099279	0.00071678	0.00272505	0.00071833	0.00129778	0.00257437	0.00150963	0.00220946	0.00234111	0.00350564	0.00139837	0.00135282	0.00061854	0.00126048	0.0021484	0.00149445	0.00093328	0.00238477	0.00138565	0.00153026	0.00077968	0.00120425	0.00136297	0.00238488	0.00121252	0.00097703	0.00183501	0.00098096
1850.1	0.00158251	0.0019875	0.00254972	0.00190222	0.00187633	0.00156431	0.00266784	0.00136213	0.00136213	0.00107998	0.00147545	0.00125905	0.00116696	0.00129227	0.00095739	0.00206874	0.00160239	0.002979	0.0022928	0.00257071	0.00095182	0.00093654	0.00056345	0.0027143	0.000682	0.00139458	0.00243323	0.00124052	0.00213516	0.00209327	0.00334674	0.0014603	0.00141113	0.00059463	0.00121681	0.00206034	0.00153931	0.0009546	0.0025629	0.00163643	0.00144251	0.00097961	0.00121625	0.00157478	0.00250803	0.00133464	0.00093306	0.00173583	0.00094565
1847.96	0.00172285	0.00224254	0.00248206	0.0023364	0.00203957	0.00148832	0.00254779	0.00119557	0.00119557	0.00116439	0.00137089	0.00116749	0.00103586	0.00135115	0.00100049	0.0020629	0.00163882	0.00300151	0.00215058	0.00222483	0.00069006	0.0008402	0.00042975	0.00259778	0.00071411	0.00149681	0.00222966	0.00099495	0.00209802	0.00175415	0.00300593	0.00120568	0.00120398	0.00051613	0.00109477	0.00194422	0.00139264	0.00099705	0.00259317	0.00181923	0.00127165	0.00136142	0.00125052	0.00178152	0.00233236	0.00152233	0.00079694	0.00144737	0.00082536
1845.83	0.00184146	0.00250154	0.00238554	0.00261002	0.00191687	0.00132317	0.00222414	0.00106518	0.00106518	0.00127261	0.00115167	0.00124706	0.0009889	0.00127439	0.00112203	0.00190897	0.00165628	0.00302653	0.00198121	0.00186549	0.00065202	0.00066962	0.00055798	0.00254784	0.00081227	0.00144251	0.00206911	0.00083286	0.00214974	0.0014073	0.00278272	0.00106091	0.00114243	0.0006034	0.00107758	0.00189909	0.0014373	0.00122193	0.00246029	0.00176376	0.00105168	0.00170515	0.00145018	0.0019145	0.00221245	0.00174156	0.000701	0.0012475	0.00079007
1843.69	0.0018939	0.00282564	0.0020831	0.00282909	0.00183832	0.00122855	0.00183302	0.00100062	0.00100062	0.00150876	0.0010169	0.00124066	0.00099163	0.0013837	0.00128799	0.00163396	0.00172065	0.00304707	0.00161679	0.00150858	0.00068201	0.00044797	0.00064643	0.00247871	0.00085585	0.0014991	0.00206542	0.00073394	0.00197382	0.00108933	0.00259555	0.00105091	0.00085307	0.00082978	0.0010883	0.00184764	0.00150507	0.00163005	0.00227595	0.00170065	0.00085822	0.00206359	0.0014571	0.00201178	0.00202689	0.00194843	0.00071729	0.00105087	0.00093946
1841.55	0.00190098	0.00277105	0.00175163	0.00297795	0.00146696	0.00111394	0.00169889	0.00090517	0.00090517	0.00169228	0.00109541	0.00124378	0.00103606	0.00147271	0.00144132	0.00129675	0.00182538	0.00291132	0.0012789	0.0012268	0.00051604	0.00032781	0.00061662	0.00236326	0.00086718	0.00140747	0.00223265	0.00075043	0.00160547	0.00077583	0.00249856	0.00123851	0.00059833	0.00090256	0.00109006	0.00161796	0.00148371	0.00226811	0.00196832	0.00167078	0.00064517	0.00225109	0.00139743	0.0019081	0.00179647	0.00215997	0.00082407	0.00096573	0.00103892
1839.42	0.00189618	0.00261998	0.00146013	0.00300637	0.00105854	0.00103226	0.00160383	0.00110756	0.00110756	0.00172371	0.00114199	0.00109156	0.00097812	0.00157149	0.00151979	0.00105317	0.00181017	0.0027759	0.00097233	0.0011675	0.00044697	0.00023987	0.00055824	0.00231439	0.00100899	0.00137663	0.00242392	0.00099186	0.00151136	0.00060455	0.00241907	0.00138058	0.00061794	0.00091478	0.001216	0.00137398	0.00147099	0.00272077	0.00153534	0.00156221	0.00049887	0.00214214	0.0012865	0.00165144	0.00154326	0.00224187	0.00103204	0.00104936	0.00120116
1837.28	0.00194839	0.00233459	0.00143585	0.00293468	0.00078348	0.00103803	0.00170946	0.00140681	0.00140681	0.00162801	0.00127034	0.00111678	0.00102272	0.00155522	0.00154245	0.00087156	0.00181009	0.00272657	0.00088485	0.00111307	0.00061489	0.00021568	0.00067099	0.00241149	0.00108125	0.00139436	0.00262609	0.00141294	0.00138381	0.00062867	0.00241118	0.00167844	0.00071275	0.00120763	0.0015452	0.00127417	0.00158426	0.00309644	0.00116686	0.00141769	0.00052051	0.0020276	0.00127053	0.00142191	0.00140168	0.00215184	0.00132744	0.00120358	0.00149187
1835.14	0.00202613	0.0019694	0.00146468	0.002906	0.0006994	0.00115474	0.00196664	0.00170882	0.00170882	0.00144027	0.00153751	0.00112198	0.00112095	0.00158106	0.00145319	0.0008332	0.00178573	0.00264052	0.00082502	0.00104357	0.00061265	0.00029183	0.00063311	0.00247009	0.0012993	0.00151668	0.0027791	0.00165286	0.00107468	0.0007824	0.00231873	0.00185053	0.00064524	0.00147643	0.00190699	0.00116305	0.00152799	0.00317502	0.00089816	0.00134139	0.00069042	0.00202488	0.00122885	0.00130506	0.00130538	0.00200191	0.00154926	0.00135083	0.00174258
1833	0.00214813	0.00170778	0.00184074	0.00273805	0.00063204	0.00128722	0.00228151	0.00190063	0.00190063	0.00129383	0.0017602	0.00119862	0.00129073	0.00135337	0.00142192	0.00099987	0.00184985	0.00252594	0.00096513	0.00113021	0.00055896	0.00042966	0.00063208	0.00254097	0.00165213	0.00148738	0.00281796	0.0018278	0.00103585	0.00101668	0.00234149	0.00164108	0.00088896	0.00152794	0.0021274	0.00110745	0.00134146	0.00287342	0.00077937	0.00126601	0.00089299	0.00193427	0.00128183	0.00122946	0.00128425	0.0017363	0.00157778	0.00144647	0.00182718
1830.86	0.00221279	0.00148448	0.00217295	0.00252205	0.00075569	0.00138257	0.00228972	0.00203626	0.00203626	0.00114119	0.00197967	0.00135125	0.00140983	0.00111464	0.00133602	0.00135883	0.00188335	0.00246214	0.0011197	0.00116138	0.0006301	0.0005057	0.00065992	0.00262304	0.00191196	0.00153975	0.00274432	0.00183262	0.00125485	0.00130811	0.00229586	0.00125599	0.0011032	0.00157256	0.00217933	0.00119047	0.00115465	0.00228695	0.00085153	0.00119402	0.00108547	0.00191067	0.00149845	0.00137371	0.00127924	0.00142428	0.00161277	0.00137946	0.00188532
1828.72	0.00215764	0.00112657	0.00250625	0.00233657	0.00097989	0.00153959	0.00232719	0.00187558	0.00187558	0.00109953	0.00228122	0.00147004	0.00153226	0.00096382	0.00138162	0.00186417	0.00211322	0.00237105	0.00136644	0.00106175	0.00069684	0.00060303	0.00074974	0.00268065	0.00198606	0.00156882	0.00258404	0.00175118	0.00137562	0.00153672	0.00244536	0.00095569	0.00100043	0.00171196	0.00213092	0.00129512	0.00098352	0.00170312	0.00107791	0.00108024	0.00135353	0.00201432	0.00181659	0.00168839	0.00126864	0.00113194	0.00149628	0.00120366	0.00174503
1826.58	0.00195717	0.0009557	0.00263438	0.00195223	0.00100775	0.00184326	0.00222935	0.0018181	0.0018181	0.00123215	0.00239572	0.00145011	0.0016159	0.00095519	0.00151839	0.00225029	0.00234781	0.00220118	0.00139444	0.00108759	0.00073667	0.00071987	0.00065888	0.00267335	0.00201303	0.00157035	0.0023586	0.00150101	0.00143178	0.00164176	0.00249687	0.0007308	0.00113492	0.0015265	0.00190764	0.00134678	0.00089347	0.00118508	0.00133902	0.00101806	0.00148432	0.00207469	0.00209016	0.00198006	0.00130098	0.00098173	0.0013937	0.00105254	0.00158484
1824.44	0.00165122	0.0008797	0.00271314	0.00163626	0.00099803	0.00209364	0.00215861	0.00184276	0.00184276	0.00149916	0.00247041	0.00150556	0.00154328	0.00115317	0.00167958	0.00258955	0.00246339	0.00205166	0.00148556	0.00121438	0.00096732	0.00086611	0.00073611	0.00273756	0.0017106	0.00147166	0.00219781	0.0014712	0.001674	0.0017363	0.00239429	0.00075722	0.00146192	0.0013617	0.00170317	0.00130346	0.00102019	0.00096665	0.00157465	0.00101405	0.00155834	0.00206635	0.00236493	0.00220555	0.00124967	0.00088369	0.00122142	0.00086765	0.00145398
1822.3	0.00124882	0.00084553	0.00251814	0.00144998	0.00109454	0.00219093	0.0021239	0.00182771	0.00182771	0.00171857	0.00250372	0.00147467	0.00137815	0.00149907	0.00161139	0.00264705	0.00250476	0.0019118	0.00153014	0.00131064	0.00127506	0.00105411	0.00089094	0.00282365	0.00125086	0.00145971	0.00207632	0.00155215	0.00181084	0.00167448	0.00215754	0.00121014	0.00161276	0.00137922	0.00167399	0.00125291	0.00125622	0.00098863	0.00168399	0.00089427	0.00157766	0.00207239	0.00258256	0.00237893	0.00119247	0.00078818	0.00126907	0.00075287	0.00135076
1820.16	0.00087905	0.00104919	0.00242274	0.00143847	0.00122259	0.00235561	0.00216253	0.00175072	0.00175072	0.00201174	0.0022866	0.00138825	0.00115655	0.00180266	0.00178858	0.00249605	0.00252034	0.00185092	0.00160897	0.00156597	0.00168241	0.00131339	0.00117865	0.0029751	0.00099179	0.00145408	0.00205495	0.00179736	0.00169893	0.00166119	0.00201019	0.00183549	0.00181268	0.00142431	0.00155416	0.00113081	0.00158237	0.00129561	0.00155286	0.00074632	0.00163651	0.0019347	0.00276722	0.00245346	0.00132088	0.00080223	0.00126547	0.00080204	0.0012964
1818.02	0.00063007	0.00157618	0.00215812	0.00139438	0.00133469	0.00237633	0.0020444	0.00174475	0.00174475	0.00228959	0.00193961	0.00133289	0.00098073	0.00211015	0.00184154	0.00211386	0.0023384	0.00186964	0.00161622	0.00195795	0.00206215	0.00155699	0.0015666	0.00314065	0.0009069	0.00144347	0.00207401	0.00201092	0.00164508	0.00178189	0.00152526	0.00247909	0.00217286	0.0013284	0.00149091	0.00098552	0.00181673	0.00156229	0.00146337	0.00069221	0.00153446	0.00176489	0.00286584	0.00228845	0.00159575	0.00083781	0.00127654	0.00089963	0.00129126
1815.88	0.00053698	0.0019796	0.0018952	0.00158673	0.001619	0.00224704	0.00195133	0.00165406	0.00165406	0.00228414	0.00165429	0.00143462	0.00083632	0.00243724	0.00188528	0.00187004	0.00194891	0.00189371	0.00173389	0.00225323	0.00230714	0.00176393	0.00205303	0.00329678	0.00090751	0.00143972	0.00202173	0.00224786	0.00165782	0.0018458	0.00114286	0.00295478	0.00219376	0.00144735	0.00144127	0.00070169	0.00194681	0.00178372	0.00145651	0.00083324	0.00159173	0.00158227	0.00284368	0.00206807	0.00187826	0.00086092	0.00130388	0.00106318	0.00118656
1813.73	0.00057219	0.00243626	0.00170311	0.00171625	0.00186393	0.00208349	0.00175355	0.00131141	0.00131141	0.00218257	0.0012637	0.00145863	0.00079833	0.00258874	0.00189535	0.00165363	0.00167018	0.00193431	0.00170875	0.00239458	0.00240342	0.00192148	0.00238237	0.00336668	0.00118823	0.00153016	0.00192608	0.00234898	0.00163848	0.00188795	0.00093159	0.0031916	0.00204698	0.00148356	0.00126219	0.00060021	0.00191995	0.0018894	0.0014818	0.00105519	0.00163368	0.00136947	0.00290359	0.00187083	0.0022085	0.0007901	0.00145019	0.0012954	0.00114904
1811.59	0.00075435	0.00269482	0.00157362	0.00201345	0.00198544	0.00203485	0.00140726	0.00116012	0.00116012	0.00206066	0.00087151	0.00154065	0.0007232	0.00274634	0.00198125	0.00154944	0.00130303	0.00201338	0.00166236	0.00238949	0.00241276	0.00202449	0.00259584	0.00340926	0.00152853	0.0015605	0.00164547	0.00223989	0.00162267	0.00201732	0.00080512	0.00307925	0.00203955	0.00134384	0.00093627	0.00050936	0.00190898	0.00174638	0.00148487	0.00139745	0.00170294	0.00125643	0.00300004	0.00174977	0.00247082	0.00089913	0.00135302	0.00158987	0.00118508
1809.45	0.00100456	0.00279775	0.00149178	0.00219157	0.002114	0.00208729	0.00123426	0.00108207	0.00108207	0.00197993	0.00061454	0.00168647	0.00072854	0.0028643	0.00176684	0.00156122	0.00099398	0.00207351	0.00157432	0.00224534	0.00238265	0.00209913	0.00261203	0.00342926	0.00172277	0.00159119	0.00123607	0.00194027	0.00149652	0.00212317	0.00075845	0.00282254	0.00201236	0.00125459	0.00097554	0.00058709	0.00189257	0.00143912	0.00168423	0.00174929	0.00178214	0.0012741	0.00296606	0.00152906	0.00266804	0.00101466	0.00145228	0.00174255	0.00122695
1807.3	0.00125751	0.00258739	0.00172574	0.00245739	0.002168	0.00211531	0.00133119	0.00113738	0.00113738	0.00184196	0.00055727	0.00201262	0.00083167	0.00280465	0.00153229	0.00156543	0.00076651	0.00214625	0.00150397	0.00198379	0.00236228	0.00221119	0.00241761	0.00341425	0.00176386	0.00158915	0.00087027	0.0018482	0.00133765	0.00203526	0.00085118	0.00241514	0.00197697	0.00137997	0.00115657	0.00081785	0.0019262	0.00127282	0.00165038	0.00198362	0.00196104	0.00135339	0.00278637	0.00156512	0.00253335	0.00123094	0.00161147	0.00191046	0.00139268
1805.16	0.00148035	0.00248599	0.00206719	0.00264351	0.00211191	0.00212854	0.00142519	0.00124398	0.00124398	0.00191963	0.00058297	0.00223103	0.00087517	0.00246636	0.00133443	0.00136288	0.00081545	0.00227915	0.00144638	0.00177156	0.00246653	0.00236714	0.00220446	0.00341539	0.00191257	0.00155687	0.00069379	0.00165303	0.0012527	0.00208273	0.00095741	0.00212659	0.00207447	0.00140738	0.00141444	0.00116234	0.00202655	0.00119578	0.00158273	0.00189786	0.0020677	0.00140584	0.00266218	0.00171107	0.00229609	0.00132207	0.00177254	0.00193045	0.00160164
1803.01	0.00169225	0.00217955	0.00228071	0.00277081	0.00222705	0.00209695	0.00159962	0.00144913	0.00144913	0.00200291	0.00072656	0.00236258	0.00089098	0.00210056	0.00128596	0.00117258	0.00083983	0.00249828	0.00152303	0.00170692	0.00265084	0.0025168	0.00212325	0.00352543	0.0020625	0.00160131	0.00061951	0.00146137	0.00104785	0.00198489	0.00124512	0.0019508	0.00223191	0.00128508	0.00178543	0.00140219	0.00228928	0.00102381	0.001423	0.00176309	0.00216444	0.00152917	0.00235239	0.00186779	0.00223463	0.00151994	0.00198982	0.00191703	0.00178317
1800.87	0.00181287	0.00203817	0.00248602	0.00264639	0.0023182	0.0019876	0.00182241	0.00160724	0.00160724	0.00219306	0.0010006	0.00247176	0.0010229	0.00161888	0.00135849	0.00117534	0.00103902	0.00277546	0.00166703	0.00175688	0.00282988	0.00267443	0.00203911	0.00360538	0.00225368	0.00171643	0.0008218	0.00139504	0.00086992	0.00183147	0.0013689	0.00185176	0.00218555	0.00135122	0.00232429	0.00160411	0.00254469	0.00114413	0.00141313	0.00162677	0.00219242	0.00159279	0.00197046	0.00193163	0.00206277	0.00164885	0.00227827	0.0018127	0.00182432
1798.72	0.00184833	0.00202962	0.00244185	0.00255803	0.00232551	0.00165615	0.00181762	0.00176961	0.00176961	0.00219843	0.00125571	0.00249808	0.00125063	0.00123222	0.00155332	0.00106932	0.00117577	0.00298973	0.00184627	0.00187468	0.00282968	0.00279993	0.00209589	0.00361547	0.00242941	0.0018377	0.00124016	0.00141631	0.00119572	0.00175443	0.00146354	0.0018741	0.00205127	0.0013645	0.00268086	0.00172885	0.00275082	0.00128838	0.00127179	0.00141031	0.00212641	0.00170872	0.00162715	0.00215735	0.00181351	0.00165091	0.00222728	0.00190528	0.00185348
1796.57	0.00178306	0.00213358	0.00213571	0.00230303	0.00245637	0.0015841	0.00159239	0.00182988	0.00182988	0.0022339	0.00134098	0.00231946	0.00130901	0.00092316	0.0017854	0.00120633	0.00137168	0.00314431	0.00205328	0.00195293	0.00285271	0.00282232	0.00231262	0.00364648	0.00268765	0.00197806	0.00160089	0.00118271	0.00163509	0.00173799	0.00169028	0.00197727	0.00203989	0.00119063	0.00276964	0.00174441	0.00300176	0.00141393	0.00131236	0.00121049	0.00206969	0.00176752	0.00144824	0.00216314	0.00192039	0.00160186	0.00210718	0.00191602	0.00179068
1794.43	0.00162489	0.00223635	0.0017552	0.00200739	0.00259871	0.0015897	0.00135343	0.00184676	0.00184676	0.00223366	0.00139522	0.00211098	0.00149381	0.0009171	0.00171136	0.00156736	0.00143246	0.00326294	0.00220138	0.00209844	0.00277752	0.00276449	0.00241032	0.00365387	0.00268452	0.00209756	0.00188955	0.00105146	0.00192057	0.00158887	0.00186514	0.00192155	0.00202264	0.00111299	0.00292995	0.0018141	0.00318456	0.00151413	0.00127276	0.00120143	0.00191397	0.0019093	0.00134319	0.00206175	0.00223192	0.00172772	0.00196531	0.00195427	0.001734
1792.28	0.00133344	0.00267758	0.001436	0.00180037	0.00260268	0.00173791	0.00118356	0.00201651	0.00201651	0.00232541	0.0014122	0.00196946	0.00172381	0.0008946	0.00152576	0.00200722	0.001484	0.0032604	0.0022941	0.00205406	0.00257215	0.002723	0.00230869	0.00349009	0.00245985	0.00195457	0.00197731	0.0009698	0.00227415	0.00167797	0.00183163	0.0017547	0.00200394	0.00130977	0.00306686	0.00192294	0.00320203	0.00171711	0.0013794	0.00111104	0.00176286	0.00201848	0.00144585	0.00187576	0.00226425	0.00172318	0.00179492	0.00196842	0.0014545
1790.13	0.00102882	0.00307266	0.0012608	0.00167654	0.00266377	0.00202234	0.0011823	0.00204756	0.00204756	0.00220502	0.00136663	0.00182467	0.00190576	0.0010826	0.00128663	0.00221658	0.00146547	0.003149	0.0023499	0.00207009	0.00243071	0.00271064	0.00233134	0.00337611	0.00224688	0.00172946	0.00194788	0.00084915	0.00256175	0.0019486	0.00189701	0.00161508	0.0021681	0.00135404	0.00304201	0.0021615	0.00315284	0.00172811	0.00138297	0.00096119	0.00163751	0.00214044	0.00157117	0.00166451	0.00256797	0.00174107	0.00171812	0.00204972	0.00132558
1787.98	0.00073888	0.00333744	0.00129065	0.00156721	0.00274162	0.00239609	0.00136773	0.00193714	0.00193714	0.00222143	0.00143115	0.00176718	0.00192105	0.00120636	0.00112865	0.00256529	0.00158009	0.00309472	0.00245972	0.00206808	0.00256679	0.00282207	0.00234471	0.00337562	0.00206549	0.00150088	0.00164137	0.0008074	0.00253132	0.0020271	0.00189386	0.00138686	0.00238008	0.0015607	0.00283833	0.00232137	0.00316601	0.00186141	0.0015371	0.00102404	0.00162124	0.00211922	0.00167486	0.00136695	0.00286871	0.00186241	0.00194382	0.00203467	0.00135514
1785.83	0.00055276	0.00361791	0.00145677	0.00170057	0.00271304	0.00250316	0.00166221	0.00182573	0.00182573	0.00226517	0.00151669	0.00182475	0.00202686	0.00147581	0.00098726	0.00269368	0.00157153	0.0031254	0.00260491	0.00212526	0.00275615	0.00318336	0.00229121	0.00341655	0.0019626	0.00143451	0.00146718	0.00089715	0.00238001	0.00211448	0.00188052	0.00118467	0.00250383	0.00180385	0.00276843	0.00249466	0.00315284	0.00201971	0.00159749	0.00121797	0.00157737	0.00211864	0.00173054	0.00121291	0.00320623	0.00193368	0.00231624	0.00212712	0.0014311
1783.68	0.0005001	0.00360652	0.00161092	0.00174893	0.00289631	0.00257584	0.00203345	0.00177028	0.00177028	0.00226103	0.00165974	0.00191407	0.00200416	0.00158939	0.00141146	0.00269393	0.00165301	0.00324408	0.00280614	0.00206213	0.00319927	0.00377361	0.0025001	0.0035828	0.00208953	0.00154562	0.00141576	0.00106018	0.00236742	0.00230518	0.0020743	0.0012813	0.00263344	0.00203062	0.00256842	0.00268405	0.00333473	0.00221501	0.00180251	0.00144577	0.0016505	0.00214622	0.00171671	0.00114637	0.00340434	0.00188374	0.00260927	0.00235784	0.00168915
1781.53	0.00060345	0.00321612	0.00184879	0.00190327	0.00311014	0.00262026	0.00221404	0.00153856	0.00153856	0.00214697	0.00192963	0.00209761	0.00191948	0.00170905	0.00205776	0.00265648	0.00191772	0.00345189	0.00303555	0.00235105	0.00397952	0.0044607	0.00297704	0.00399775	0.00249653	0.00196586	0.00161865	0.00137762	0.0024319	0.00246468	0.00232665	0.00139397	0.00298689	0.00223407	0.00233017	0.00284464	0.00375083	0.00251068	0.00193267	0.00168338	0.00178377	0.00208664	0.00150763	0.00117432	0.00367839	0.00202397	0.00272039	0.00265042	0.00238143
1779.38	0.00077669	0.00276985	0.00197942	0.00216319	0.00332217	0.00251236	0.00227653	0.00143411	0.00143411	0.0021557	0.00213498	0.002285	0.00180734	0.00172125	0.00269026	0.00281693	0.00219121	0.00374197	0.00327117	0.00253611	0.00476732	0.0051656	0.00336444	0.00438104	0.00291744	0.0024792	0.00185483	0.00177143	0.00249266	0.00238645	0.00250781	0.00161421	0.00321129	0.00261784	0.00207362	0.0028233	0.00424394	0.00297161	0.00202807	0.00189089	0.00195178	0.00213439	0.00121713	0.00132744	0.00366894	0.0020462	0.00289628	0.0027547	0.00297528
1777.23	0.00100938	0.00235571	0.00195954	0.00235475	0.00344916	0.00236793	0.00224865	0.00144902	0.00144902	0.0021193	0.00216796	0.00233412	0.00177777	0.00183996	0.0030404	0.00286255	0.00217233	0.00396234	0.00340594	0.00267592	0.005163	0.00571785	0.00359518	0.00459237	0.00326519	0.00288359	0.00229661	0.00206962	0.00249783	0.00245192	0.00257885	0.00182303	0.00337117	0.00275819	0.00209876	0.00278257	0.00452354	0.00332056	0.00204799	0.00183186	0.00206056	0.00222466	0.00097531	0.0015526	0.00350149	0.00199988	0.00284968	0.0027675	0.00328451
1775.08	0.0011893	0.00194635	0.0019135	0.00227368	0.00359561	0.00229643	0.00209447	0.00152983	0.00152983	0.00201361	0.00234803	0.00221415	0.00179364	0.00174906	0.00338039	0.00299113	0.00231346	0.00397019	0.00333494	0.00274747	0.00533356	0.00593729	0.00379577	0.00468876	0.00338611	0.00312269	0.00262836	0.00239241	0.00250354	0.00247684	0.00257268	0.00195097	0.00343219	0.00294224	0.00215254	0.00261901	0.00467272	0.00356414	0.00212908	0.00175022	0.00212231	0.00233496	0.00086793	0.00158915	0.00302511	0.00198082	0.00260731	0.00277623	0.00346626
1772.93	0.00126255	0.00191286	0.00200037	0.00252094	0.00340053	0.0022026	0.00190458	0.00161944	0.00161944	0.00199296	0.00232715	0.00210679	0.001814	0.00166334	0.00324907	0.0031083	0.00237426	0.00386604	0.00319191	0.00288882	0.00516648	0.00581071	0.0037669	0.0045976	0.00344445	0.0031625	0.00273117	0.00280247	0.00252254	0.0025471	0.00218332	0.00177631	0.00352831	0.00300198	0.00215749	0.0024176	0.00453426	0.00372877	0.00208516	0.00146997	0.00211339	0.00224811	0.00078206	0.00161302	0.00247054	0.0020145	0.00245386	0.00258641	0.00328934
1770.77	0.0012974	0.00206832	0.00199974	0.00258137	0.00305893	0.00201713	0.00184728	0.00179891	0.00179891	0.00189418	0.00209159	0.00188278	0.00186069	0.0017098	0.00288893	0.00306829	0.00223513	0.00363024	0.00309101	0.00261803	0.00455131	0.00549577	0.00353381	0.00425571	0.00314352	0.00299861	0.00274722	0.002894	0.00239074	0.00238091	0.00181422	0.00179894	0.00327161	0.00302627	0.00206991	0.00214203	0.00406767	0.00365908	0.00207892	0.00124202	0.00208334	0.00230918	0.00095175	0.00156498	0.00195225	0.00183741	0.00241736	0.00225154	0.0026877
1768.62	0.00132822	0.00224354	0.00204159	0.00239272	0.00274173	0.00186608	0.00188384	0.00189289	0.00189289	0.00180679	0.00195307	0.00167497	0.00187887	0.00169158	0.00234524	0.00284412	0.00203507	0.00324873	0.00281017	0.00234338	0.00382373	0.00506568	0.00327502	0.00390212	0.0027666	0.00278239	0.00263285	0.00285679	0.00226361	0.0022843	0.00164302	0.00179015	0.00310796	0.00290642	0.00216834	0.00198126	0.00355137	0.00356635	0.0021756	0.00104135	0.00202741	0.00212823	0.00124865	0.00151996	0.00159258	0.00164193	0.00210497	0.0019969	0.00208427
1766.47	0.00133433	0.0024273	0.00226686	0.00222226	0.00269595	0.00185966	0.00194852	0.00198912	0.00198912	0.0015951	0.00199657	0.00153791	0.00185844	0.00160167	0.0020871	0.00266256	0.00209294	0.00295609	0.00255544	0.00219294	0.00345061	0.00463421	0.00325703	0.00371928	0.00250978	0.00280188	0.00249312	0.00277788	0.00217735	0.00212219	0.00173148	0.00185826	0.00313231	0.00294698	0.00206891	0.00194984	0.00335326	0.00351985	0.00222615	0.00099829	0.00195368	0.00197813	0.00163218	0.0014327	0.00166457	0.0014777	0.00185436	0.00191388	0.00169261
1764.31	0.00142558	0.0023242	0.00241522	0.00234698	0.00256479	0.00183969	0.00214642	0.00191987	0.00191987	0.00144883	0.00185382	0.00147627	0.00173587	0.00164731	0.00182075	0.00260861	0.00198518	0.00282556	0.00242328	0.00211697	0.00317814	0.00435696	0.00321579	0.00358129	0.00234676	0.00278923	0.00243654	0.00246294	0.0019887	0.00205152	0.00177615	0.00193456	0.00308609	0.00301656	0.00182112	0.00214195	0.00327073	0.00348941	0.00224838	0.00080364	0.00184958	0.00170183	0.00192217	0.00162439	0.0017957	0.00138914	0.00168209	0.00167847	0.00141207
1762.16	0.00163137	0.00204792	0.00232677	0.0021291	0.00268402	0.00186983	0.002314	0.00169921	0.00169921	0.00118138	0.00184279	0.00133967	0.00161234	0.00181749	0.00165675	0.00258733	0.00178932	0.00272463	0.00234684	0.00197705	0.00296993	0.0042523	0.00319022	0.00347696	0.00203632	0.00272886	0.00244358	0.00186708	0.0015862	0.00171642	0.00207533	0.00217495	0.00299275	0.00306256	0.00173154	0.00221036	0.00329948	0.00346294	0.00227705	0.00074869	0.00176579	0.00165572	0.00230234	0.00176959	0.00190322	0.00125701	0.00147707	0.00161121	0.00143515
1760.01	0.00186767	0.00180132	0.00232782	0.00196619	0.00295427	0.0020216	0.00247251	0.00137802	0.00137802	0.00117563	0.00204975	0.00120563	0.00151752	0.00188311	0.00145983	0.00272939	0.00150781	0.00272348	0.00215318	0.00209182	0.00307701	0.00419847	0.00322519	0.00351508	0.00204991	0.00271847	0.00230576	0.0014276	0.00128057	0.00163618	0.0022838	0.00227215	0.00309884	0.00316059	0.00176206	0.00237791	0.00353698	0.00359919	0.00228461	0.00079155	0.00160333	0.00156674	0.00243518	0.00193081	0.00203425	0.00124211	0.00133497	0.00164536	0.00174771
1757.85	0.00209963	0.00168952	0.00211054	0.00197335	0.00305617	0.00220527	0.00237652	0.00102831	0.00102831	0.00118122	0.00208886	0.00107645	0.00150306	0.00203561	0.00146328	0.00296938	0.00126661	0.00281666	0.00226781	0.0022594	0.00326383	0.00419852	0.00325155	0.00355911	0.00205984	0.00266952	0.00220145	0.00105573	0.00104658	0.00161088	0.00236693	0.00232122	0.00308027	0.00319676	0.00161786	0.00243054	0.00380213	0.00361627	0.00217794	0.00090382	0.00135519	0.00164091	0.00257438	0.00194743	0.00219956	0.00141712	0.00132415	0.0017913	0.00209125
1755.69	0.0023222	0.00163365	0.00177669	0.00205031	0.00302849	0.00235486	0.00219217	0.00080767	0.00080767	0.00144383	0.00186957	0.00094802	0.0014965	0.00212219	0.00141612	0.00324952	0.00098699	0.00280877	0.0023425	0.00230518	0.00334528	0.00426118	0.00309268	0.00350697	0.00206273	0.00240861	0.00199187	0.00079697	0.00084886	0.00168568	0.0022178	0.00238368	0.00283944	0.00321126	0.00159418	0.00244938	0.00384878	0.0035621	0.00214306	0.00110036	0.00115192	0.00176397	0.00247825	0.0019057	0.00209604	0.00155247	0.00134641	0.00184106	0.00227036
1753.54	0.00247239	0.00197768	0.00150314	0.0018486	0.00312088	0.00270177	0.00192672	0.00073246	0.00073246	0.00166514	0.00172679	0.00085539	0.00162284	0.00220773	0.00140498	0.00321017	0.00078456	0.00277166	0.00245509	0.00227678	0.00352698	0.00426673	0.00303206	0.00347255	0.00212082	0.00220448	0.00161703	0.00085484	0.00092341	0.00168406	0.00221207	0.0026172	0.00276588	0.00312265	0.0017148	0.00239172	0.00388138	0.00351376	0.00202345	0.00140077	0.00108556	0.00196572	0.00226992	0.00169298	0.00212336	0.00154839	0.00144037	0.0020731	0.00249365
1751.38	0.00254577	0.00238307	0.00147373	0.00173291	0.00308388	0.00299304	0.00170092	0.00073685	0.00073685	0.00196419	0.0016945	0.0008861	0.00175386	0.00211686	0.00163343	0.00310469	0.00069143	0.00267798	0.00253136	0.00234435	0.0037902	0.00423033	0.00306189	0.00349217	0.00230807	0.00218907	0.00132625	0.00106497	0.00127778	0.00186493	0.00223417	0.00275624	0.00268161	0.0031083	0.00180014	0.00241663	0.0038426	0.00345109	0.00188387	0.00167199	0.00103265	0.0018764	0.00192035	0.00160626	0.00231773	0.00155225	0.00155371	0.00225688	0.00250881
1749.22	0.00254222	0.00270328	0.00133988	0.0017082	0.00291591	0.00312955	0.00146043	0.00098077	0.00098077	0.00198903	0.00143236	0.00096891	0.00179071	0.00207345	0.00198606	0.00288062	0.00085491	0.00247438	0.00261166	0.00217105	0.00381415	0.00420463	0.00298993	0.00337303	0.00238184	0.00209708	0.00118578	0.00135856	0.00164893	0.00180721	0.0022069	0.00284057	0.00244899	0.00286658	0.00188973	0.00249775	0.00360733	0.00333141	0.00165602	0.00180637	0.00103667	0.00167224	0.00163339	0.00160973	0.00244504	0.00152635	0.00156185	0.00246315	0.00226146
1747.07	0.00249231	0.00276745	0.00149049	0.00166333	0.00292491	0.00321468	0.00144755	0.00132017	0.00132017	0.00192879	0.00123021	0.001195	0.00180297	0.00210434	0.00237844	0.00263075	0.00101182	0.00228389	0.00249009	0.00199199	0.00383028	0.00414808	0.00304036	0.00326146	0.002481	0.00207601	0.00113275	0.00169098	0.00215688	0.00178756	0.00232853	0.00292491	0.00230628	0.00274165	0.00195163	0.00270991	0.00328045	0.00310149	0.00143383	0.00197867	0.00122157	0.00141695	0.00128097	0.00173112	0.00247143	0.00129517	0.00163415	0.0026096	0.00196997
1744.91	0.00244793	0.00289734	0.00165019	0.00163489	0.00279624	0.00317326	0.00153398	0.00153587	0.00153587	0.0016618	0.00131783	0.00140263	0.00186439	0.00223447	0.00274054	0.00212424	0.00110203	0.00212068	0.00238602	0.00179838	0.00379293	0.00401571	0.00314186	0.00316456	0.00256952	0.00206782	0.00121173	0.00206633	0.00272851	0.00165032	0.00264799	0.00290734	0.00236569	0.00254056	0.00199025	0.00278016	0.00300047	0.00300884	0.00117135	0.00196683	0.00135098	0.00105574	0.00114948	0.00190108	0.00252447	0.00112464	0.00176584	0.00264152	0.00176965
1742.75	0.0023889	0.00291141	0.00180859	0.00186137	0.00262139	0.00289585	0.00166359	0.00179663	0.00179663	0.00145018	0.00138797	0.00159704	0.0017731	0.0022547	0.00301272	0.00175287	0.00122378	0.00191334	0.00223844	0.00182103	0.00361435	0.00390492	0.00318655	0.00304102	0.00264308	0.00198184	0.00146914	0.00218186	0.00310903	0.00154213	0.00277411	0.0027452	0.00230202	0.00237328	0.00196461	0.00274107	0.00270147	0.00284557	0.00102691	0.00194679	0.00135843	0.0007684	0.00104853	0.00202207	0.00256452	0.00105845	0.00186674	0.00256493	0.00148243
1740.59	0.00231381	0.00287731	0.00181129	0.00203977	0.0025076	0.00262234	0.00172718	0.00215785	0.00215785	0.00130668	0.00129099	0.00178114	0.0017506	0.00240458	0.00297265	0.00154519	0.0013566	0.0017718	0.00209322	0.00168884	0.00336161	0.00377725	0.00311556	0.00284898	0.00268206	0.00176938	0.00178537	0.00223535	0.00337701	0.00147422	0.00274278	0.00261048	0.00226469	0.00229042	0.00179259	0.00273812	0.00251209	0.00265938	0.00092259	0.00199174	0.00130152	0.00074458	0.0009853	0.00198249	0.00256072	0.00099671	0.00190558	0.00239685	0.00128207
1738.43	0.00226925	0.0027732	0.00190561	0.00207332	0.00257383	0.00244004	0.00172649	0.00230179	0.00230179	0.00125444	0.001345	0.00196539	0.00181511	0.00246115	0.00285155	0.00135584	0.0013879	0.00175771	0.00201004	0.00173476	0.00321832	0.00361045	0.00317662	0.00276314	0.00262499	0.00162885	0.00202474	0.00209636	0.00355426	0.00152361	0.0029174	0.00249248	0.00233195	0.00244652	0.00156975	0.00242561	0.00254053	0.00253182	0.00094396	0.00197922	0.00120067	0.00079587	0.00098796	0.00187746	0.002671	0.0010156	0.00206413	0.00218283	0.00130099
1736.27	0.00225948	0.00285882	0.00185243	0.00206216	0.00254901	0.00244251	0.00162022	0.00242848	0.00242848	0.00125531	0.00155256	0.0018949	0.00177934	0.00227666	0.00247678	0.00123287	0.00143989	0.00171806	0.00199193	0.00170238	0.00298935	0.00346765	0.00305951	0.00265224	0.00253168	0.00144895	0.00227698	0.00194578	0.00340122	0.00135507	0.00289051	0.00233098	0.00239857	0.00254663	0.00161188	0.00196177	0.00264416	0.00269357	0.00107512	0.0017966	0.00095765	0.00085296	0.00100313	0.00176848	0.00287283	0.00118341	0.00223348	0.00187329	0.00141079
1734.11	0.00223044	0.00278272	0.00181139	0.00202999	0.002594	0.0025156	0.00152659	0.00250113	0.00250113	0.00137147	0.00154482	0.00182048	0.00166675	0.00201189	0.00203114	0.00136422	0.00145722	0.00169743	0.00201244	0.00177953	0.00269011	0.00336549	0.00292329	0.00251363	0.00234992	0.00141758	0.00242205	0.00159381	0.00321707	0.00129487	0.00281598	0.00218799	0.00229255	0.0026128	0.00164598	0.00159454	0.00274447	0.00269353	0.00110428	0.00164891	0.00077155	0.00097966	0.00102656	0.00176116	0.00306615	0.00137384	0.00229841	0.00176589	0.00151946
1731.95	0.00220697	0.00261742	0.00179749	0.00184242	0.00279427	0.00267225	0.00138893	0.00248971	0.00248971	0.00135983	0.00151706	0.00174074	0.0016386	0.00181436	0.0016835	0.00164606	0.00152078	0.00172231	0.00211008	0.0017383	0.00253262	0.00325456	0.00282078	0.00243216	0.00213892	0.00148245	0.00246638	0.00144869	0.00301693	0.00118298	0.00290763	0.0017847	0.00236702	0.00252686	0.00174734	0.00138922	0.0028768	0.00288986	0.00112585	0.00141345	0.00060185	0.00109548	0.00119507	0.00186439	0.00310843	0.00150233	0.00237766	0.00169401	0.0016144
1729.79	0.00219885	0.00249772	0.00175775	0.00181387	0.00297916	0.00286396	0.00134406	0.00233099	0.00233099	0.00115238	0.00145914	0.00157963	0.00163378	0.00160174	0.00143664	0.00177168	0.00157237	0.0016709	0.00226229	0.0017533	0.0023785	0.0031683	0.0027394	0.00236686	0.00191758	0.00164641	0.0023737	0.00150329	0.00274576	0.00101704	0.00302325	0.00132625	0.00236133	0.00244224	0.00199957	0.00108396	0.00290433	0.00317387	0.00120771	0.00102316	0.00050654	0.00117739	0.00145318	0.00193616	0.00312404	0.00178198	0.00239869	0.00171385	0.00168821
1727.63	0.00216125	0.00242505	0.00159998	0.00181544	0.00297104	0.00302017	0.00142528	0.0022207	0.0022207	0.00111599	0.00131836	0.00137064	0.00167637	0.0015473	0.00127362	0.00187514	0.00153042	0.00149361	0.00241132	0.00180642	0.00217687	0.00312502	0.00252312	0.00225471	0.00184504	0.00181232	0.00226853	0.00179382	0.00251028	0.00098463	0.00283121	0.00087318	0.00233634	0.00215374	0.00225471	0.00105548	0.0027933	0.0033282	0.00133652	0.00076497	0.00051143	0.00134965	0.0016663	0.00187239	0.00299042	0.00196754	0.00240458	0.00174162	0.00160663
1725.46	0.00205822	0.00228446	0.00153529	0.00180046	0.00300656	0.00299239	0.00149852	0.0021478	0.0021478	0.00116449	0.00103217	0.00131997	0.00182653	0.00168392	0.00128574	0.00183383	0.00148621	0.00133505	0.00256041	0.001936	0.00209094	0.00303152	0.00244948	0.00216268	0.00177685	0.00196978	0.002077	0.0021454	0.00252183	0.00121847	0.00268878	0.00050494	0.0022381	0.00188823	0.00228017	0.00116086	0.00267466	0.00319368	0.00147711	0.00063601	0.00061394	0.00159025	0.00197598	0.00185258	0.00283746	0.00213703	0.00226404	0.00189184	0.00147935
1723.3	0.00195127	0.00195101	0.00151687	0.0017528	0.00309651	0.00292101	0.00155531	0.00215189	0.00215189	0.00118515	0.00077182	0.00135132	0.00206964	0.00187036	0.00143721	0.00170897	0.00155571	0.0012007	0.00261989	0.00199539	0.00211192	0.00290349	0.0024106	0.00207816	0.00181861	0.00198343	0.00191252	0.00275478	0.00263395	0.00135104	0.00241222	0.00017051	0.00211042	0.00174606	0.00216998	0.00133267	0.00248065	0.00300436	0.00179699	0.00063673	0.0007372	0.00178546	0.002194	0.00164926	0.002644	0.00221115	0.0020562	0.00190123	0.00134174
1721.14	0.00186137	0.00171485	0.00140494	0.00168342	0.00299053	0.0028486	0.00165358	0.00213156	0.00213156	0.00132345	0.00063525	0.00150239	0.00226869	0.00199981	0.00152489	0.00138302	0.001494	0.0010867	0.00255103	0.00184892	0.00197982	0.00277325	0.00227529	0.00191578	0.00187333	0.00196436	0.00177302	0.00327515	0.00290394	0.00154836	0.00206371	0.00021883	0.00181076	0.00187179	0.00200024	0.00147855	0.00224976	0.00250673	0.00215648	0.00083949	0.00096199	0.00185913	0.00236381	0.00140884	0.00253414	0.00235629	0.00179152	0.00186014	0.00125481
1718.97	0.00177215	0.00133325	0.00148195	0.00159651	0.0028505	0.00275077	0.00173043	0.00221796	0.00221796	0.00165422	0.00060619	0.00182907	0.0023734	0.00198249	0.00179712	0.00109448	0.00138895	0.00108939	0.00238743	0.00172346	0.00183504	0.00261149	0.0021594	0.00176257	0.00190975	0.00181103	0.00158617	0.00364116	0.00311745	0.00179566	0.00174249	0.00037111	0.00160557	0.00172093	0.00180776	0.00164886	0.00203528	0.0019505	0.00255498	0.00121751	0.00124075	0.00183939	0.00240001	0.00131997	0.00242676	0.00228079	0.00171798	0.00182877	0.0012026
1716.81	0.00167124	0.00100507	0.00167904	0.00149011	0.00288402	0.00266352	0.00179603	0.00236451	0.00236451	0.00181698	0.00064585	0.00225636	0.00230334	0.00176717	0.0019948	0.00091753	0.00144565	0.00121415	0.00220105	0.00157737	0.0018089	0.00239984	0.00215875	0.00162752	0.00180895	0.00170519	0.00144874	0.00385682	0.00327202	0.00181111	0.00166909	0.00066344	0.00129056	0.0017679	0.00168928	0.00167691	0.00191966	0.00128112	0.00274259	0.0014418	0.00139696	0.00168439	0.00243961	0.00146635	0.00232226	0.00225362	0.00153772	0.00180012	0.00124005
1714.64	0.00158512	0.000685	0.00179062	0.00148193	0.00292176	0.00270301	0.00194083	0.0022713	0.0022713	0.00181298	0.00071127	0.00265393	0.00229928	0.00141459	0.00225679	0.00080191	0.00155089	0.00131802	0.00194973	0.00143349	0.00168227	0.00221314	0.00200154	0.00147586	0.0017766	0.00163656	0.00132237	0.00398829	0.00307666	0.00174645	0.00160791	0.00091193	0.00108673	0.00182069	0.00169536	0.00164595	0.00178619	0.00093423	0.00289398	0.00156988	0.00161756	0.00146694	0.00237048	0.00166404	0.00206629	0.00220178	0.00158713	0.00174842	0.00123504
1712.48	0.00141665	0.00086112	0.00179148	0.00141222	0.00289677	0.00284192	0.00199329	0.00214888	0.00214888	0.00179021	0.00090083	0.00299984	0.00217476	0.00102715	0.00235152	0.00074646	0.0017181	0.00141429	0.00178728	0.00129971	0.00148681	0.00203889	0.00174918	0.00131185	0.00159446	0.00156321	0.00125109	0.00381813	0.00245115	0.00184472	0.00158566	0.0011777	0.00095603	0.00181266	0.0018094	0.00147974	0.00177415	0.00070812	0.00293414	0.00155616	0.00175252	0.00121352	0.00212527	0.00190782	0.00186845	0.00226156	0.0018651	0.0017955	0.00115663
1710.31	0.00116811	0.00089922	0.00178807	0.00135911	0.00282963	0.00295049	0.00195074	0.00201485	0.00201485	0.00177247	0.00101244	0.00320587	0.00208394	0.00067056	0.00248276	0.00084502	0.00195564	0.00149256	0.00165283	0.00140442	0.00141598	0.00184192	0.00156792	0.0011723	0.00143015	0.00153633	0.00119042	0.00357641	0.0016569	0.00189275	0.00148252	0.00142772	0.00097445	0.00166633	0.00194288	0.0012552	0.00176648	0.00082664	0.00282053	0.00138405	0.00174543	0.00102176	0.00179982	0.00215514	0.00167568	0.00227203	0.00211572	0.00194508	0.00104279
1708.15	0.00084535	0.00125154	0.00155837	0.00122892	0.002694	0.00298586	0.0018218	0.00182826	0.00182826	0.00173047	0.00110894	0.00328397	0.00194975	0.00047132	0.00229522	0.001019	0.00226586	0.00149436	0.00164629	0.00145632	0.00139269	0.00164163	0.00137388	0.00105882	0.00141479	0.00160408	0.00116916	0.00318454	0.00102711	0.00185566	0.00147211	0.00175981	0.00091339	0.00173453	0.00198169	0.00117157	0.00186246	0.00094772	0.00253053	0.00114001	0.00159403	0.00091698	0.00150832	0.0022939	0.00147946	0.00246441	0.0023274	0.00200906	0.00097219
1705.98	0.00055643	0.0018026	0.00119215	0.00124	0.00231606	0.00302307	0.00155451	0.00151786	0.00151786	0.00172882	0.00109438	0.00319913	0.00189149	0.00046319	0.00203531	0.0011364	0.00241815	0.00146299	0.00168245	0.00140686	0.00124584	0.00146517	0.00104236	0.00094314	0.0014892	0.00163932	0.00107188	0.00275628	0.00065869	0.00212345	0.0014636	0.00193727	0.00101426	0.00158693	0.00197031	0.00130836	0.0019045	0.00152777	0.00236228	0.00111334	0.00157307	0.00101706	0.00122419	0.00232148	0.00128116	0.00260072	0.00260626	0.00205413	0.00092242
1703.81	0.00033289	0.0023952	0.00087504	0.00133991	0.00182203	0.00280828	0.00122589	0.00140637	0.00140637	0.00183336	0.00115453	0.0029453	0.00159058	0.00054967	0.00162655	0.00120922	0.00245082	0.00139678	0.00170684	0.00137609	0.00112331	0.00128035	0.0008574	0.00079331	0.00145436	0.00157117	0.0010097	0.00214889	0.00068175	0.00229953	0.00135989	0.00205668	0.00098332	0.00137204	0.00187737	0.00141993	0.00193872	0.00179645	0.00202151	0.00115061	0.00137236	0.00109572	0.00086494	0.00203525	0.00124538	0.00254934	0.00275125	0.00197268	0.00088305
1701.65	0.00028438	0.00258115	0.00059379	0.00164078	0.00131722	0.00239228	0.00096204	0.00122591	0.00122591	0.00198669	0.00117385	0.00256285	0.00128253	0.00074521	0.00134566	0.00139905	0.00233724	0.00123673	0.0017475	0.00136099	0.00103115	0.00108535	0.00078576	0.00069431	0.0015035	0.00164586	0.00083913	0.00163817	0.00112307	0.0022388	0.00123025	0.00220145	0.00097721	0.00108608	0.00181677	0.00155455	0.00187038	0.00207439	0.0018048	0.00119068	0.00117734	0.00126606	0.00076416	0.00177048	0.00113408	0.00231848	0.00260783	0.00179747	0.00094306
1699.48	0.0003521	0.0029313	0.00043264	0.00200593	0.00090471	0.00187351	0.000748	0.00110204	0.00110204	0.00204302	0.0011575	0.0021487	0.00091535	0.00105169	0.00105804	0.00146399	0.00216177	0.00101279	0.00179577	0.00127341	0.00082736	0.00089105	0.000672	0.00057538	0.00140742	0.0015703	0.0006078	0.0012511	0.00155578	0.00223909	0.00109151	0.00222541	0.00080356	0.00075853	0.0017643	0.00170142	0.00177179	0.00223377	0.00165348	0.0011922	0.00107247	0.00147973	0.00073964	0.00151163	0.00095626	0.00203992	0.00243041	0.00151481	0.00097546
1697.31	0.00057372	0.00293787	0.00047972	0.00234236	0.00054706	0.00150589	0.00063948	0.00103807	0.00103807	0.00203187	0.00117218	0.00159798	0.0006493	0.00125755	0.000823	0.00137891	0.00199446	0.00084867	0.00160045	0.00127999	0.00065653	0.0007081	0.00061764	0.00044331	0.00110057	0.0014525	0.00057667	0.00097477	0.00193802	0.0023898	0.00080483	0.00207756	0.00063933	0.00059705	0.00180783	0.00167623	0.00150029	0.00228688	0.00158823	0.00118228	0.00101556	0.00153005	0.00076904	0.00131706	0.00073422	0.00162787	0.0021193	0.00122579	0.0008595
1695.14	0.00084324	0.00260038	0.00065767	0.00250052	0.00052902	0.00117419	0.00069291	0.00113484	0.00113484	0.00194535	0.00140292	0.00110038	0.0004437	0.00122149	0.00070552	0.00124666	0.00178818	0.00066741	0.00136823	0.00132933	0.00052229	0.00052737	0.00076236	0.00032754	0.00078351	0.00126993	0.00069295	0.00068147	0.00196019	0.00234267	0.00048945	0.00198291	0.00042785	0.00054914	0.00181217	0.00136931	0.00120713	0.00198439	0.00154428	0.00101566	0.00081455	0.00134088	0.00077814	0.00110164	0.00071156	0.00121716	0.00188182	0.00095487	0.00072324
1692.97	0.00110398	0.00219693	0.00082684	0.00246058	0.00057022	0.00099821	0.0007759	0.00129804	0.00129804	0.00186815	0.00149686	0.00076146	0.00048408	0.00122971	0.00068812	0.00119964	0.00155018	0.00050235	0.00123846	0.00134213	0.00044567	0.0003719	0.00079323	0.00026069	0.00053553	0.00117864	0.0008443	0.00069526	0.00186404	0.00241613	0.00041772	0.00183552	0.00033283	0.00064208	0.00167288	0.00115228	0.00090334	0.00188244	0.0016802	0.00082545	0.00078332	0.00120134	0.00101648	0.00111124	0.00058896	0.0010501	0.00156291	0.00086651	0.00062125
1690.8	0.00125863	0.00198128	0.00106326	0.00217951	0.00074925	0.0010329	0.00079582	0.00152507	0.00152507	0.00168585	0.00154761	0.00067963	0.00065713	0.00113935	0.00063832	0.00094361	0.00137448	0.00047647	0.0011528	0.00129763	0.00040086	0.00025211	0.00080922	0.0001747	0.00033167	0.00099838	0.00116167	0.00093196	0.00155072	0.00254496	0.00060179	0.00154113	0.00024741	0.00100988	0.0015348	0.0010093	0.00064906	0.00175274	0.00163776	0.00068692	0.00084412	0.00110519	0.00122318	0.00127957	0.00054691	0.00094444	0.0015339	0.00080411	0.00051755
1688.63	0.00136912	0.00173304	0.00121058	0.00184354	0.00101431	0.00122126	0.00091901	0.00174541	0.00174541	0.00155959	0.00165793	0.00064937	0.00101481	0.00100764	0.00057166	0.00083032	0.00117804	0.0004925	0.00119305	0.00114571	0.00040254	0.00017992	0.00082711	0.00013444	0.00028396	0.00102196	0.00162532	0.00111598	0.00137713	0.00259499	0.00083616	0.00133665	0.00024475	0.00163796	0.00140935	0.00075537	0.00043566	0.00149645	0.00160114	0.00066908	0.00094009	0.00096511	0.00134115	0.00140234	0.00062741	0.00089999	0.00154451	0.00085046	0.00053902
1686.46	0.00137919	0.00162705	0.00130967	0.00145302	0.00140848	0.00122138	0.0009521	0.00184215	0.00184215	0.0013388	0.00169954	0.00085782	0.00134759	0.00093852	0.00069249	0.00088337	0.00090383	0.00047316	0.0015477	0.0009964	0.00038816	0.00014006	0.00086065	0.0001095	0.00037058	0.00100836	0.00187253	0.00143178	0.00120131	0.0024952	0.00119962	0.00114825	0.00037249	0.00199472	0.00129145	0.00056021	0.00039295	0.00144455	0.0014323	0.00074127	0.00108809	0.00104926	0.00141006	0.00153523	0.00071115	0.00087468	0.00163766	0.00104182	0.00073128
1684.29	0.00130525	0.00164332	0.00140113	0.00109119	0.00158289	0.00113185	0.00081543	0.00175742	0.00175742	0.00120526	0.00159745	0.00126227	0.00162474	0.00110874	0.00079453	0.00096005	0.0007891	0.000438	0.00186817	0.00096165	0.00041565	0.0001306	0.00076164	7.1015e-05	0.000369	0.00101809	0.0019348	0.00185562	0.00126885	0.0022528	0.00152817	0.00091202	0.00052335	0.00237311	0.00120313	0.00063643	0.00031495	0.0014028	0.00121544	0.0008345	0.00138304	0.00120923	0.0014784	0.00173374	0.00058134	0.00083341	0.00147712	0.00116676	0.00090879
1682.12	0.00117697	0.00171346	0.00150975	0.00071705	0.00176654	0.00117329	0.0006766	0.00150606	0.00150606	0.00098517	0.00156242	0.00166879	0.00174766	0.00126637	0.00079007	0.00092458	0.00081925	0.00051158	0.00212251	0.00087356	0.00033024	0.00013116	0.00069747	4.5881e-05	0.00036609	0.00104633	0.00191929	0.0021452	0.00130716	0.00177179	0.00161912	0.00083954	0.00062253	0.00268164	0.00132849	0.00062907	0.00026955	0.00125458	0.00098356	0.00103804	0.00148918	0.00129474	0.00139087	0.00193797	0.00046204	0.00078563	0.00138071	0.00119136	0.00108141
1679.94	0.00108259	0.00182315	0.00164341	0.00047465	0.00181563	0.00116189	0.00075095	0.00122046	0.00122046	0.00077255	0.00153795	0.00182304	0.00182604	0.0013954	0.00075767	0.00091754	0.00082542	0.00049342	0.00223881	0.00079258	0.00026233	0.00013381	0.000569	5.8426e-05	0.0003885	0.00096587	0.00175528	0.00226608	0.00160408	0.00130076	0.00130358	0.00094039	0.00077481	0.00262435	0.00151006	0.00062934	0.0002996	0.00116024	0.00089309	0.00128735	0.00150319	0.00121727	0.00133427	0.0019308	0.00036941	0.00094062	0.0011438	0.00127351	0.00126441
1677.77	0.00099734	0.00186526	0.00190326	0.00031317	0.00176832	0.0012194	0.00068775	0.00095047	0.00095047	0.00055667	0.00144075	0.00201663	0.00173623	0.00146706	0.00070852	0.00073051	0.00089421	0.0004844	0.00215967	0.00097588	0.00022136	0.00013704	0.00049739	9.6185e-05	0.00044789	0.00075478	0.00144253	0.00235278	0.00169191	0.00092008	0.00112964	0.00092604	0.00102493	0.00229953	0.00167731	0.00085827	0.00034361	0.00119215	0.00094685	0.00147547	0.00139753	0.00115942	0.00138284	0.00202762	0.00029007	0.00112747	0.00113303	0.00126808	0.00130408
1675.6	0.00092274	0.00184306	0.00205387	0.00035804	0.00156748	0.0014171	0.00065508	0.00075832	0.00075832	0.00046346	0.0014181	0.00202169	0.00165155	0.00160048	0.00052027	0.00048609	0.00102059	0.00041962	0.00185368	0.00111451	0.00016324	0.00015256	0.00033575	0.00016667	0.00052085	0.00071401	0.00112893	0.00224276	0.00171757	0.000544	0.00096804	0.00099771	0.00122511	0.00211978	0.00170686	0.00111123	0.00032591	0.00112452	0.00124038	0.00151253	0.00130601	0.0010145	0.00145875	0.0019909	0.00044911	0.00139252	0.00106344	0.00114923	0.00126591
1673.42	0.00086667	0.00189224	0.00220517	0.00067656	0.00150233	0.00163422	0.00080333	0.00068077	0.00068077	0.000332	0.00136897	0.00177939	0.00160244	0.00157087	0.00053164	0.00025344	0.00105298	0.00040986	0.00158933	0.00107027	5.3394e-05	0.00016083	0.00020582	0.00025194	0.00066301	0.00065844	0.00084193	0.00208833	0.0014638	0.00035695	0.00083759	0.00108551	0.00137542	0.00185489	0.00181664	0.00121932	0.00036521	0.001276	0.00158252	0.00148171	0.00104131	0.00094449	0.00148978	0.00188897	0.00069963	0.00166762	0.00130181	0.00115336	0.00119895
1671.25	0.00083334	0.00195352	0.00220078	0.00108911	0.00147847	0.00166968	0.00097155	0.0007755	0.0007755	0.0002823	0.00136092	0.00156523	0.00162618	0.0013578	0.00069743	0.00020161	0.00111262	0.00032973	0.00134035	0.00109563	0.00013965	0.00017729	0.00016443	0.00036179	0.00086832	0.00052986	0.00061082	0.00191883	0.00115794	0.00056639	0.00075318	0.00114714	0.00152842	0.00157895	0.00183069	0.00139152	0.0004291	0.00152339	0.00204474	0.00128924	0.00086768	0.00095961	0.00152414	0.00177484	0.00105883	0.00185583	0.00165918	0.00125263	0.00115802
1669.07	0.00077672	0.00184465	0.002089	0.00159246	0.00149494	0.00165491	0.00091073	0.00083955	0.00083955	0.0003621	0.00145287	0.00154471	0.00162005	0.00118037	0.00087281	0.00023424	0.00119936	0.00033595	0.00120552	0.00118638	0.00021803	0.0002022	0.0001894	0.0004429	0.0009753	0.00059837	0.00056968	0.0016825	0.00074248	0.00100482	0.00096342	0.00104347	0.00157648	0.00162718	0.00168428	0.0016189	0.00040206	0.00164318	0.00249577	0.00102697	0.00077673	0.00110491	0.00144163	0.00176228	0.00133238	0.00183392	0.00196139	0.00128493	0.00114301
1666.9	0.00069223	0.00191044	0.00191421	0.00198816	0.0015425	0.00152651	0.00096082	0.00078875	0.00078875	0.00048747	0.00166339	0.00147413	0.00161289	0.00095984	0.0010139	0.00038953	0.00134484	0.00039787	0.0012512	0.00103984	0.00034204	0.00023068	0.0001303	0.00048285	0.00102734	0.00068577	0.00053177	0.00151735	0.00056462	0.00136509	0.00107724	0.00099863	0.00142668	0.00166489	0.00140596	0.00162369	0.00040599	0.0016099	0.00267798	0.00077753	0.00078876	0.00121539	0.00136425	0.00163883	0.00159201	0.00177197	0.00191888	0.00136057	0.00116628
1664.72	0.00062701	0.00220398	0.00175851	0.00222654	0.00169074	0.00153013	0.00096194	0.00079574	0.00079574	0.00058619	0.00181335	0.00155962	0.0015687	0.00064678	0.00134692	0.0005177	0.00139998	0.00057362	0.00144764	0.0008867	0.00048172	0.00026086	0.00011712	0.00048089	0.00096744	0.00067597	0.00056106	0.00151726	0.00041422	0.00182292	0.00107308	0.00093837	0.00122121	0.00152025	0.00115469	0.00160452	0.00044878	0.00153369	0.00270784	0.00063116	0.00066876	0.00128963	0.00139611	0.00167534	0.00156017	0.00167953	0.00199575	0.00144787	0.00119507
1662.55	0.00066921	0.00240666	0.00144748	0.00217206	0.00180357	0.00169977	0.00088427	0.00082515	0.00082515	0.00067774	0.00190083	0.00168843	0.00149111	0.00049352	0.00126382	0.00078028	0.00150778	0.00069396	0.0017135	0.00088807	0.00072567	0.00033061	0.00013024	0.00049915	0.00096147	0.00075807	0.00072656	0.0014388	0.00075059	0.00216302	0.00103351	0.00096319	0.00094358	0.00144258	0.00083159	0.00153806	0.00057147	0.00124413	0.00268037	0.00065786	0.00075513	0.0012527	0.00156557	0.00172629	0.00153767	0.0016716	0.00194467	0.00141812	0.00126675
1660.37	0.00080233	0.00240519	0.0013597	0.00213028	0.00194394	0.00196343	0.0008021	0.00068885	0.00068885	0.00077892	0.00189419	0.00173925	0.00143046	0.00052908	0.00104902	0.00097699	0.00141052	0.00077614	0.00201974	0.00096859	0.00089485	0.00041562	0.00012975	0.0005406	0.00097419	0.00093502	0.00091793	0.00141006	0.00120014	0.00219748	0.00106673	0.00103039	0.00078647	0.00135112	0.00066086	0.00148285	0.00068496	0.00092355	0.00239697	0.00074111	0.00088824	0.00116216	0.00166574	0.00170159	0.00147109	0.00166762	0.00177929	0.0012573	0.00131144
1658.19	0.00103886	0.00248011	0.00121819	0.00185309	0.00206444	0.00228164	0.00087105	0.00064059	0.00064059	0.00093042	0.00168677	0.00166066	0.00139092	0.00076342	0.00100147	0.00104327	0.00119288	0.00080169	0.00223836	0.00101314	0.00107526	0.00052215	0.0001195	0.00062114	0.0010723	0.0009871	0.00100283	0.00155141	0.001405	0.00195326	0.0009822	0.00116916	0.0007244	0.00103513	0.00056957	0.00125698	0.0008339	0.00069897	0.00203055	0.00085556	0.00096824	0.00101635	0.0017482	0.00155844	0.00157665	0.00170377	0.00172128	0.00112901	0.0011383
1656.02	0.00140624	0.00231837	0.00098281	0.00152344	0.00201758	0.00252882	0.00084533	0.00075459	0.00075459	0.00104716	0.00129123	0.00159938	0.00129147	0.00104094	0.00115774	0.00112017	0.00088072	0.00077333	0.00233937	0.00104627	0.00115046	0.00063919	0.00015013	0.00070646	0.00113189	0.00101626	0.00117801	0.00169247	0.0015394	0.00180284	0.00084957	0.00121125	0.00087435	0.00087075	0.00067524	0.00120034	0.00089774	0.00073275	0.00188391	0.00101201	0.00099284	0.00091768	0.00168367	0.00136805	0.00149967	0.00166583	0.00186878	0.00097246	0.00106364
1653.84	0.00186085	0.00199241	0.00091099	0.00129223	0.00191703	0.00254033	0.00101872	0.00082836	0.00082836	0.00127251	0.00088945	0.00138975	0.00126953	0.00136412	0.00107223	0.00121485	0.00074712	0.00073691	0.00240926	0.0011504	0.0011955	0.00075003	0.00022475	0.00083106	0.00128659	0.00100322	0.00141891	0.00164596	0.00181615	0.00152791	0.00082232	0.00123095	0.00105537	0.00089387	0.00093212	0.00118069	0.00095496	0.00087129	0.00181431	0.00113976	0.00109555	0.00083396	0.00144872	0.00110416	0.00155782	0.00153487	0.00199763	0.00081434	0.00096471
1651.66	0.00224721	0.00165169	0.0010006	0.00116419	0.00163495	0.00235425	0.00110734	0.00083583	0.00083583	0.00149878	0.00067573	0.00126509	0.00131594	0.00159955	0.00123392	0.00116783	0.00060924	0.00073717	0.00233538	0.00110685	0.00112323	0.00082368	0.00027973	0.00093929	0.00136348	0.00091094	0.00168782	0.00182883	0.0015961	0.00143649	0.00081189	0.00122359	0.00138564	0.0009707	0.00112995	0.00137608	0.00096155	0.00111908	0.00183335	0.00122214	0.0010057	0.00081217	0.00108967	0.00083555	0.00159448	0.00135708	0.00200234	0.00081125	0.00082414
1649.48	0.00256259	0.00155387	0.00102894	0.00093648	0.00138902	0.00207445	0.00122669	0.00093091	0.00093091	0.00162806	0.00055857	0.00112578	0.00137007	0.00177038	0.00157458	0.00113757	0.00058792	0.00079601	0.00223456	0.00089106	0.00099748	0.00092321	0.00030112	0.00101618	0.00132035	0.00075094	0.00183055	0.00194123	0.00129831	0.00145083	0.000864	0.00115478	0.00158153	0.00108417	0.00121012	0.00152333	0.00093598	0.00143447	0.00203645	0.00132207	0.00086274	0.00086739	0.00104991	0.00059569	0.0016646	0.00119278	0.00198402	0.00093089	0.00069962
1647.3	0.00278194	0.00141271	0.00127539	0.00091176	0.00117632	0.0018169	0.00122709	0.00118809	0.00118809	0.00155745	0.00060446	0.00112121	0.00134009	0.00160895	0.00176975	0.00130992	0.00083853	0.00089523	0.00217011	0.00070417	0.00086261	0.00102578	0.0003635	0.00105866	0.00122453	0.00060375	0.0018113	0.00177458	0.00131165	0.0016886	0.00105802	0.00121146	0.0017025	0.00130444	0.0014424	0.00181748	0.00096224	0.00183463	0.00226667	0.00138288	0.00075429	0.00094104	0.00108333	0.00054813	0.00160639	0.00100636	0.00202661	0.00107974	0.00088847
1645.12	0.00285081	0.00152468	0.00163179	0.0011416	0.00129678	0.00164985	0.00141331	0.00147891	0.00147891	0.00148964	0.00082025	0.00114213	0.00146678	0.00146315	0.00174981	0.00154226	0.00122129	0.00105678	0.00210871	0.00071943	0.00091796	0.00115892	0.00058514	0.00117672	0.00126204	0.0006206	0.0017428	0.00153035	0.00134115	0.00175526	0.0012657	0.00141656	0.00174594	0.00142935	0.00150967	0.00206861	0.00105518	0.00207772	0.00246463	0.00141575	0.00065776	0.00103672	0.00125822	0.00067622	0.00180437	0.00092101	0.00206156	0.00132696	0.0010441
1642.94	0.00277446	0.00171788	0.00170857	0.00145195	0.0014339	0.00145271	0.0014729	0.00163282	0.00163282	0.00132561	0.00110466	0.00120355	0.0015177	0.00134823	0.00192366	0.00189356	0.00141221	0.0011368	0.00194687	0.00069202	0.00104404	0.00134571	0.00078098	0.00127692	0.00128387	0.00075043	0.00155942	0.00139976	0.00120977	0.00188301	0.00135663	0.00153838	0.00177737	0.00152217	0.00149459	0.00241553	0.00109431	0.00225606	0.00262139	0.00142895	0.00065795	0.0012398	0.00144506	0.00093108	0.00193044	0.00092353	0.00203398	0.00164831	0.00123993
1640.76	0.00262502	0.00201266	0.00174515	0.00182014	0.00173076	0.00137281	0.00154635	0.00177406	0.00177406	0.00123358	0.00127136	0.00113386	0.00152701	0.00121119	0.00217613	0.00218788	0.00169089	0.00126515	0.00190857	0.00081134	0.00127915	0.00160083	0.00103954	0.00140822	0.00140625	0.0010164	0.00128838	0.00109327	0.00150454	0.00191414	0.00156607	0.00151934	0.00168591	0.00155786	0.00156921	0.00252301	0.00110299	0.00217568	0.0026353	0.00144373	0.00083455	0.00145789	0.00166079	0.00122655	0.00216039	0.00085803	0.0021371	0.00192958	0.00147172
1638.58	0.00237835	0.00229677	0.00166118	0.00243372	0.00184009	0.00143675	0.00153183	0.00193408	0.00193408	0.00123707	0.00146524	0.00121072	0.0015385	0.00116592	0.00222904	0.00244701	0.0020679	0.00143281	0.00185112	0.00105186	0.001638	0.00185768	0.00136051	0.0015484	0.00150252	0.00127529	0.00125872	0.00084306	0.00182647	0.00190705	0.00162059	0.00152511	0.00161251	0.00158971	0.00163625	0.00263438	0.00119219	0.00189488	0.00247708	0.00140351	0.0011115	0.00153644	0.00151143	0.00154409	0.00233477	0.00085416	0.00234258	0.00204501	0.00165806
1636.39	0.00200578	0.00263343	0.00153372	0.00300043	0.0019077	0.00138366	0.00156865	0.00171312	0.00171312	0.00126064	0.00164051	0.00126477	0.00167445	0.00128257	0.00222267	0.00259519	0.0021257	0.00154385	0.00179687	0.00131468	0.00202878	0.00218259	0.00172517	0.00173233	0.00158297	0.00161699	0.00141315	0.00074508	0.00198251	0.00163501	0.00152004	0.00153852	0.00156833	0.00159803	0.0014135	0.0026821	0.00128705	0.00148046	0.00232878	0.00139792	0.00143513	0.00159099	0.00133538	0.00183047	0.00248151	0.00097839	0.00236397	0.00209507	0.00169696
1634.21	0.00158561	0.00262174	0.00134947	0.00338825	0.00169971	0.00139985	0.00136665	0.00127237	0.00127237	0.00133581	0.00180058	0.00136141	0.00180357	0.00144186	0.00236195	0.00266252	0.00208239	0.0016187	0.00181476	0.00152309	0.00234609	0.00258597	0.00212113	0.00189824	0.00161955	0.00177508	0.00174887	0.00074651	0.00219058	0.00152574	0.00154446	0.00169109	0.00164436	0.00168561	0.00148955	0.00266599	0.00144863	0.00107001	0.00204658	0.0013865	0.00182129	0.00170552	0.00113002	0.00206153	0.00251693	0.00113172	0.00237451	0.00205627	0.00174674
1632.03	0.00118937	0.00240685	0.00145118	0.00356725	0.00156202	0.00156539	0.00111587	0.00105835	0.00105835	0.00143246	0.00184936	0.00160437	0.001969	0.00156992	0.00237749	0.00264063	0.00225269	0.00177666	0.00198716	0.00178412	0.00277222	0.00306235	0.00278925	0.00215003	0.00175565	0.00183633	0.00215245	0.00082368	0.00259526	0.00148453	0.00175298	0.0020782	0.00185139	0.00172104	0.00158531	0.0024884	0.00178341	0.00068223	0.00181367	0.00135766	0.00210535	0.00161088	0.00103641	0.00212887	0.0026755	0.0013114	0.0024441	0.00202231	0.00184803
1629.85	0.00086261	0.00231321	0.00162985	0.00353613	0.00139523	0.00173763	0.00097504	0.00096167	0.00096167	0.00147369	0.00203851	0.00210204	0.00214356	0.00189299	0.00225827	0.00279531	0.00227495	0.0018743	0.00211409	0.00209124	0.00334681	0.00363513	0.00370232	0.00247006	0.0019963	0.00185026	0.00253978	0.00095649	0.00270348	0.00139379	0.00162984	0.00268258	0.00222597	0.00188315	0.0017158	0.00240286	0.00226071	0.00077036	0.0016198	0.00131082	0.00225728	0.00144513	0.0010507	0.0022155	0.00269277	0.00160047	0.00257206	0.00188868	0.00203121
1627.66	0.00070972	0.00218871	0.00186383	0.00323255	0.00146767	0.00185272	0.0008698	0.00086746	0.00086746	0.00160352	0.00210212	0.00253259	0.00225694	0.00218712	0.00234233	0.0030301	0.00208458	0.00190194	0.00233501	0.00243562	0.00392851	0.00433822	0.00496	0.00283428	0.0024972	0.0019464	0.00268184	0.00107013	0.00298619	0.00141241	0.00171134	0.00315064	0.00257653	0.00202805	0.00192328	0.00231478	0.00274568	0.00116613	0.00152636	0.00130592	0.00222588	0.0013858	0.00122508	0.00235778	0.00268939	0.00189737	0.00267277	0.00199452	0.00230407
1625.48	0.00082443	0.0023261	0.00195689	0.00297058	0.00180498	0.00208833	0.00084623	0.00119049	0.00119049	0.00187208	0.00213854	0.00281139	0.00227208	0.00252809	0.00244734	0.00335954	0.00218978	0.00197629	0.00256201	0.00299228	0.00466726	0.00506213	0.00656533	0.00326955	0.00321779	0.00212656	0.00274449	0.00123113	0.00343251	0.00167144	0.00190223	0.00349435	0.0030001	0.00203788	0.00236459	0.00230293	0.00327317	0.00183811	0.00141411	0.00132055	0.00211733	0.00128337	0.00142116	0.00229286	0.00265406	0.00218325	0.00293101	0.00214779	0.00262866
1623.29	0.00114752	0.0026397	0.00218185	0.00271523	0.00229845	0.00229574	0.00107555	0.0017414	0.0017414	0.00212731	0.0022034	0.00297367	0.00217169	0.00277621	0.00250869	0.00379356	0.00229167	0.00207924	0.00268083	0.00368983	0.00545879	0.005759	0.00848052	0.00372631	0.00396112	0.002425	0.00258217	0.0012827	0.00366619	0.00188092	0.00198868	0.00355314	0.0031105	0.00201107	0.00244895	0.00239695	0.00384728	0.00277788	0.00141126	0.00132238	0.00190356	0.00094369	0.00156505	0.0022032	0.00259573	0.00249105	0.00308079	0.00224593	0.00290307
1621.11	0.00156713	0.00312338	0.0022406	0.0025175	0.0026693	0.00248063	0.00144858	0.00218141	0.00218141	0.0023654	0.00242378	0.00304004	0.00208017	0.00287192	0.00256922	0.00424534	0.00216567	0.00211897	0.0026614	0.00446665	0.00613997	0.0064242	0.0104523	0.00409724	0.00461932	0.00270427	0.00235619	0.00131179	0.00363818	0.00205222	0.00187633	0.00336038	0.00305031	0.00204732	0.00254552	0.0025112	0.00425564	0.00389225	0.00133221	0.00135873	0.00174335	0.00083715	0.00153999	0.00230724	0.00243811	0.00277934	0.00319395	0.0022873	0.00312801
1618.92	0.00198523	0.00328407	0.00218353	0.00242399	0.00318117	0.00265033	0.00186465	0.00259673	0.00259673	0.00265802	0.00244524	0.00299107	0.00198955	0.00263301	0.00273051	0.00478154	0.00212978	0.00218116	0.00263964	0.00533474	0.00673162	0.00700177	0.0125167	0.00441548	0.00524358	0.00292606	0.0021659	0.00125829	0.00367316	0.00222429	0.00212585	0.00313581	0.00298473	0.00189563	0.00252118	0.00275138	0.0046243	0.0048753	0.00141457	0.00130085	0.00167886	0.00089276	0.00139606	0.00240556	0.00237263	0.00310108	0.00324628	0.00245044	0.00327679
1616.73	0.00229023	0.00331869	0.00226463	0.00249961	0.00358287	0.00281655	0.00235133	0.00308231	0.00308231	0.00277695	0.00256596	0.00281781	0.00193697	0.00242774	0.00278755	0.00519173	0.00235362	0.00227147	0.00255943	0.00621632	0.00730954	0.00744918	0.0144098	0.00470979	0.00579215	0.00321007	0.00201593	0.00127392	0.00350071	0.00219595	0.00222463	0.00303747	0.00295748	0.00177158	0.00236418	0.00297157	0.00504381	0.00576074	0.00154825	0.00132008	0.0017904	0.00098295	0.00116955	0.00248496	0.00246137	0.0034778	0.00311448	0.00251743	0.0034479
1614.55	0.00245797	0.00295476	0.0024409	0.00245806	0.00366088	0.00298559	0.00277519	0.0032945	0.0032945	0.00285421	0.0027083	0.00277471	0.00197025	0.00211036	0.00287662	0.00560137	0.00240246	0.00235293	0.00248284	0.00681953	0.00774611	0.0078613	0.0159603	0.00488929	0.00623859	0.00333142	0.00198302	0.00131673	0.00319854	0.0020558	0.00232899	0.00286961	0.00283686	0.00194113	0.0021187	0.0030286	0.00538114	0.00643833	0.0017366	0.00131811	0.00194338	0.00128863	0.00089491	0.00277898	0.00273152	0.003767	0.00286182	0.00263118	0.00350059
1612.36	0.00250153	0.00260934	0.00241273	0.00245856	0.00369485	0.00310994	0.00306019	0.00344871	0.00344871	0.00284211	0.00276716	0.00288333	0.00197135	0.00185492	0.00296619	0.00585195	0.00251209	0.00239594	0.00264594	0.00713819	0.00812583	0.00822483	0.0168944	0.00500321	0.00655884	0.00344656	0.00196	0.00150831	0.00301952	0.00192349	0.00244069	0.00274515	0.00303574	0.0020725	0.00208799	0.0029444	0.00561713	0.00692716	0.00189822	0.00132071	0.00224985	0.00181135	0.00073055	0.0030862	0.00315036	0.00393845	0.00276446	0.00286046	0.00367692
1610.17	0.00248314	0.00216981	0.002416	0.00257395	0.00378052	0.00321355	0.00334705	0.00366309	0.00366309	0.00284948	0.00269594	0.00289947	0.00197613	0.00190954	0.00313617	0.00606823	0.00273742	0.0024944	0.00294015	0.00727501	0.00855416	0.00848847	0.0172819	0.0051586	0.00694411	0.00365712	0.00200746	0.00162463	0.00283835	0.00171909	0.00270642	0.00264564	0.00328932	0.00209778	0.00206509	0.00292344	0.00598259	0.00722459	0.00206075	0.001353	0.00255528	0.00207924	0.00076169	0.00327235	0.00366115	0.00409861	0.00274199	0.00308528	0.00385417
1607.98	0.00250885	0.0018618	0.00243683	0.00284742	0.00364909	0.00334875	0.00364473	0.00385035	0.00385035	0.00278036	0.00291276	0.00274285	0.00192213	0.00223329	0.00323746	0.00611544	0.00293304	0.00264797	0.00321039	0.00701159	0.00874358	0.0086399	0.0169058	0.00526978	0.00709646	0.00390897	0.00201838	0.00184956	0.00274997	0.00160245	0.00279855	0.00230903	0.00339539	0.00218528	0.0021367	0.00269244	0.00621585	0.0072322	0.00203591	0.00159331	0.00281805	0.00222108	0.00081776	0.00331056	0.0040164	0.00415379	0.00265657	0.00328191	0.00401465
1605.79	0.00261226	0.00169056	0.00231801	0.00301669	0.00350498	0.00349008	0.00391318	0.00392829	0.00392829	0.00282056	0.00310651	0.00277045	0.00188556	0.00232192	0.00333635	0.00634986	0.00297877	0.00281082	0.00339713	0.00652697	0.00881984	0.0087025	0.0158748	0.00533667	0.0070429	0.00403354	0.00216792	0.00200456	0.00270337	0.00168102	0.00286683	0.00210272	0.00363858	0.0022316	0.00235808	0.00247386	0.00629284	0.00696642	0.00193181	0.00175873	0.00302155	0.00233145	0.00105935	0.00326562	0.00405928	0.00397061	0.00277151	0.00343311	0.00405514
1603.61	0.00268173	0.00157649	0.00211508	0.00314706	0.00335157	0.00360024	0.00419653	0.00404544	0.00404544	0.00287517	0.0032816	0.00276008	0.00179103	0.00251441	0.0034833	0.00645304	0.00299648	0.00298268	0.00352169	0.00584976	0.00873877	0.0086045	0.0142999	0.00538742	0.00669493	0.00412346	0.00216258	0.00219203	0.00264498	0.00173531	0.00271186	0.0020723	0.00390632	0.00217441	0.00245714	0.00233198	0.00627769	0.00645265	0.001874	0.00198508	0.00314473	0.00222874	0.00132136	0.00316236	0.0039522	0.0037146	0.00297561	0.00352537	0.00424179
1601.42	0.00268484	0.00160425	0.00209155	0.00322475	0.00313514	0.00368255	0.00452399	0.00399764	0.00399764	0.00297526	0.00351042	0.00257168	0.00191069	0.00272885	0.00358503	0.00669125	0.00292081	0.00311342	0.00338513	0.00508445	0.00851175	0.00838176	0.0125508	0.00543406	0.00635616	0.00419728	0.00211504	0.00226734	0.00267935	0.00191868	0.00256351	0.00201419	0.00400594	0.00212411	0.00253789	0.0022606	0.00616362	0.00565281	0.0017967	0.00228909	0.00311789	0.00201897	0.00151028	0.00307636	0.00368088	0.00343026	0.00307102	0.00353524	0.00421506
1599.23	0.00263038	0.00177785	0.00209419	0.0031187	0.00291985	0.00379535	0.00462179	0.0039367	0.0039367	0.00304065	0.00376044	0.00252497	0.00202881	0.00271198	0.00363184	0.00694802	0.00287674	0.00321524	0.00309265	0.00432396	0.00811075	0.00810271	0.0107718	0.00542935	0.00584559	0.0042686	0.00208223	0.00238908	0.00291559	0.00224495	0.00233276	0.00200879	0.00415163	0.00225291	0.00253936	0.002148	0.00587769	0.00475393	0.0017332	0.00257351	0.00300883	0.00192377	0.0015159	0.0028791	0.00328612	0.00309039	0.00296736	0.00354901	0.00414993
1597.04	0.00244054	0.00197568	0.00214119	0.00285535	0.00276601	0.00378844	0.00459067	0.0037406	0.0037406	0.00323219	0.00371475	0.00270236	0.00218027	0.00256643	0.00358462	0.00706679	0.00278544	0.00319301	0.00286019	0.00379069	0.00783023	0.0078411	0.00925432	0.00541481	0.00539504	0.00426168	0.00200483	0.00257264	0.00313315	0.0026676	0.00207773	0.0021579	0.00431252	0.00243796	0.00247282	0.00211724	0.00560542	0.00404902	0.00171548	0.00266463	0.00294839	0.00183566	0.00161307	0.00276829	0.0029118	0.00282076	0.00292798	0.00341932	0.00409965
1594.84	0.00214842	0.00215094	0.00223591	0.00258611	0.00256675	0.0037462	0.00448576	0.00351532	0.00351532	0.00325814	0.00368514	0.00276364	0.00228747	0.00258109	0.00355876	0.00691711	0.00269413	0.00311555	0.00268439	0.00342929	0.00754383	0.007616	0.0081062	0.0053933	0.0050497	0.00425644	0.00189046	0.00282869	0.00317782	0.002995	0.00181688	0.0019886	0.00423296	0.00272414	0.00224656	0.00214816	0.00538925	0.0036101	0.00162266	0.00281792	0.00276599	0.00179023	0.00158582	0.00266174	0.00279395	0.00272073	0.00282561	0.00324864	0.00402599
1592.65	0.00193641	0.00246765	0.0024928	0.00253585	0.00249877	0.00368305	0.00435973	0.00329755	0.00329755	0.00321632	0.00355309	0.00277954	0.00242755	0.00250405	0.00343703	0.00685309	0.00274219	0.00300112	0.00255477	0.00334803	0.00736281	0.00747206	0.00748469	0.00539599	0.00493349	0.00439116	0.00184682	0.00299637	0.00316341	0.0034719	0.00186788	0.00165661	0.00408982	0.00289478	0.00219916	0.00220092	0.00527213	0.00337798	0.00133928	0.00297647	0.00263025	0.00182085	0.00164267	0.00240728	0.00254589	0.00278747	0.00262079	0.00304699	0.00385086
1590.46	0.00188309	0.00273589	0.00263287	0.00262265	0.00259338	0.00370408	0.00413628	0.00327566	0.00327566	0.00326024	0.00338244	0.00292809	0.00239795	0.002425	0.00330562	0.00671206	0.00280541	0.00295604	0.00254003	0.00351835	0.00733705	0.0074136	0.00726872	0.00544518	0.00489441	0.00450156	0.00191278	0.00317588	0.00294835	0.00375296	0.00210735	0.00144624	0.00387191	0.00312542	0.00208993	0.00228056	0.00523604	0.00344258	0.00110271	0.00309273	0.00255672	0.00187184	0.00173267	0.00216597	0.00235683	0.00298054	0.00248849	0.00285592	0.00382448
1588.27	0.00193959	0.00295641	0.00271028	0.0027682	0.00278434	0.00370926	0.00403849	0.0031201	0.0031201	0.00335836	0.0032994	0.00292171	0.00230901	0.00241065	0.00314356	0.00646571	0.00266789	0.00288653	0.0026229	0.00370504	0.00734978	0.00740739	0.00736875	0.00546443	0.00489099	0.00447395	0.00194833	0.00336627	0.00267455	0.00391211	0.00229496	0.00143226	0.00350831	0.00327452	0.00209719	0.00232405	0.00531015	0.00364696	0.00093618	0.00318277	0.0024948	0.00197149	0.00202051	0.00207437	0.00226519	0.00320561	0.00257581	0.00257751	0.00380907
1586.07	0.00213436	0.00337573	0.00273521	0.00288301	0.00291126	0.00376822	0.00392087	0.00313498	0.00313498	0.00319123	0.00327433	0.0027549	0.00223019	0.00239359	0.00302832	0.00633747	0.0025284	0.00289665	0.00263494	0.00384835	0.00731926	0.00741221	0.00761841	0.00547765	0.00490766	0.00436904	0.00206426	0.0033477	0.00219722	0.00387807	0.00255884	0.00151046	0.00323753	0.00335309	0.0021749	0.00238916	0.00536674	0.00367634	0.00082167	0.00329568	0.00226603	0.00206067	0.0021092	0.00209142	0.00240057	0.00333566	0.00260866	0.00230807	0.00372863
1583.88	0.00241823	0.00374206	0.00273436	0.00310955	0.00300787	0.00381629	0.00386315	0.00329455	0.00329455	0.0031885	0.00317283	0.00258508	0.00212407	0.00243112	0.00279636	0.00633174	0.00240809	0.00290698	0.00260994	0.0039103	0.00732051	0.00739509	0.00789122	0.00548135	0.00480651	0.00416821	0.00208208	0.00321796	0.00199375	0.00382185	0.00287446	0.00185282	0.00304565	0.00328052	0.00232807	0.00244117	0.0053436	0.00363067	0.00087825	0.00328334	0.00220782	0.00197791	0.00218203	0.00224146	0.00249626	0.00337864	0.00258608	0.0020147	0.00372144
1581.69	0.00264952	0.00411536	0.00251278	0.00303935	0.00297671	0.00384542	0.00372226	0.00350065	0.00350065	0.00320154	0.0032794	0.00248355	0.00205361	0.00246583	0.00263046	0.00625177	0.00212343	0.00297064	0.00266895	0.00393072	0.00735788	0.00733039	0.00806783	0.00548809	0.00478133	0.00387498	0.00210921	0.00301486	0.00195815	0.0036104	0.00298057	0.0022333	0.00300632	0.00328102	0.00241542	0.00244771	0.00529723	0.00361635	0.00120729	0.00315916	0.00218479	0.00191647	0.0022834	0.00261894	0.00282315	0.003351	0.00261471	0.00175267	0.00375267
1579.49	0.00277488	0.00421638	0.00216641	0.00285971	0.00272142	0.00374023	0.00360265	0.00363735	0.00363735	0.00311145	0.00328164	0.00221034	0.00203443	0.00248238	0.00253562	0.00603049	0.00189241	0.00303949	0.00269209	0.0038898	0.00734874	0.00721377	0.00805579	0.00541793	0.00470525	0.0035312	0.00219249	0.00272655	0.00209882	0.00342414	0.00272577	0.00260387	0.0031115	0.00324651	0.0024919	0.00251516	0.00525264	0.00343155	0.00148234	0.00296299	0.00207336	0.0018978	0.002355	0.00284448	0.00308449	0.00322336	0.00253474	0.00155132	0.0036588
1577.3	0.00283722	0.00426008	0.00182891	0.00276276	0.00221446	0.003514	0.00349796	0.00382245	0.00382245	0.00287466	0.00311224	0.00210608	0.00204744	0.00243495	0.00247721	0.00588218	0.0019034	0.0031059	0.00264359	0.00368764	0.00727809	0.00705256	0.0077917	0.00532769	0.00464398	0.00323752	0.00226762	0.00237392	0.00222229	0.00317477	0.0025665	0.00281745	0.00328257	0.00321558	0.00246975	0.00259312	0.00507082	0.00312613	0.0016497	0.00285558	0.00201461	0.00190327	0.0022487	0.00292859	0.00312756	0.00304586	0.00233109	0.0015001	0.00348723
1575.1	0.00283251	0.00403117	0.00154411	0.00270628	0.00192095	0.00326819	0.00343767	0.00383309	0.00383309	0.00289192	0.00290963	0.00204812	0.0020434	0.00244352	0.00256462	0.00576685	0.00196131	0.00314377	0.00265807	0.00342409	0.00718799	0.00684204	0.00737279	0.00524684	0.00457978	0.00311025	0.00233755	0.00213774	0.00244598	0.00299299	0.00236672	0.00293143	0.00327892	0.00322503	0.00227275	0.00264275	0.00494719	0.00311438	0.00181624	0.00286472	0.00205229	0.00191964	0.00225698	0.00291676	0.00302166	0.00293141	0.00214117	0.00160328	0.00345305
1572.9	0.00278515	0.00383142	0.00123521	0.00248057	0.00175764	0.00295249	0.00339583	0.00358634	0.00358634	0.00287392	0.00270428	0.00206124	0.00202151	0.00242218	0.00269688	0.00563424	0.0020119	0.00316354	0.00274981	0.00305888	0.00699575	0.00658834	0.00685134	0.00514868	0.00457369	0.00317837	0.00240863	0.00185222	0.00257708	0.00280703	0.00222771	0.00299658	0.00333703	0.00319174	0.00213164	0.00252746	0.00489073	0.00293728	0.00194711	0.00292231	0.0019895	0.00211056	0.00230997	0.00278253	0.00278179	0.00275763	0.00207048	0.00180253	0.0033657
1570.71	0.00273505	0.00360408	0.00112	0.00253818	0.00184266	0.00257334	0.00336753	0.003283	0.003283	0.0027666	0.00225023	0.00200016	0.00185581	0.00253976	0.00269809	0.00545673	0.00211822	0.00307678	0.00268066	0.00260595	0.00662144	0.00632406	0.00623262	0.00501202	0.00434772	0.00320276	0.00252295	0.00169311	0.002573	0.0025778	0.00229316	0.0030834	0.00315392	0.00312238	0.00202518	0.0024525	0.00481857	0.00269956	0.00197482	0.00284778	0.00175865	0.00222178	0.00221735	0.00240572	0.0025229	0.00251732	0.00210377	0.00201964	0.00318582
1568.51	0.00267185	0.00356148	0.00114289	0.00262401	0.00210771	0.00218943	0.00327538	0.00296365	0.00296365	0.00260861	0.00190418	0.00214624	0.00174025	0.00250753	0.00261854	0.00539377	0.00221074	0.0028582	0.00256848	0.00208421	0.00611396	0.00602996	0.00562841	0.00485065	0.00402703	0.00327572	0.00247072	0.00157936	0.00251057	0.0023757	0.00253347	0.00311445	0.00289889	0.00302826	0.00188285	0.00219122	0.00466432	0.00253126	0.00211809	0.00279558	0.00164791	0.00230653	0.00206507	0.00217244	0.00221947	0.00234483	0.00220849	0.00211688	0.00308104
1566.31	0.00259115	0.00349325	0.0012665	0.00270268	0.00258884	0.00197001	0.00315871	0.00278295	0.00278295	0.00256386	0.00170764	0.00218576	0.00163533	0.00247563	0.00254184	0.00524367	0.00223208	0.00271853	0.00249594	0.00182069	0.00566027	0.0057113	0.00514875	0.00473551	0.00363812	0.00343055	0.00242503	0.00144392	0.00240988	0.00227358	0.00276657	0.00300973	0.00276265	0.0028405	0.00173817	0.0019563	0.00452268	0.00251659	0.00228957	0.00253004	0.00152488	0.00228987	0.00205727	0.00196719	0.00209797	0.00226921	0.00239699	0.00211315	0.00304207
1564.12	0.00251164	0.00341993	0.00137515	0.00280653	0.00290834	0.00176599	0.00297883	0.00288423	0.00288423	0.00239476	0.00156329	0.00217248	0.00152645	0.00233673	0.0023276	0.00500066	0.00231178	0.00254468	0.00240924	0.00164993	0.00524277	0.00536039	0.00465808	0.00459207	0.00320122	0.00354299	0.00234517	0.00119237	0.00241299	0.00213399	0.00289214	0.00289351	0.00272856	0.00263852	0.00192708	0.00171888	0.00429241	0.00217959	0.00239698	0.00204553	0.00145003	0.00227927	0.00211811	0.0017314	0.00189347	0.00208757	0.00276058	0.0020456	0.00275892
1561.92	0.00242777	0.00337999	0.00158339	0.00307775	0.00310138	0.0016841	0.00274725	0.00316993	0.00316993	0.00213691	0.00148856	0.00210211	0.00154484	0.00206753	0.00214655	0.00466258	0.00230329	0.00240953	0.00227622	0.00163292	0.00483907	0.00499941	0.00423161	0.00443716	0.00272187	0.00345964	0.00234926	0.00115855	0.00231332	0.00204053	0.00286592	0.00261568	0.00262146	0.00265824	0.00206393	0.00160795	0.00395333	0.00195464	0.00250559	0.0015604	0.00142356	0.00219085	0.00207624	0.00156132	0.00179387	0.0020428	0.00313522	0.00188568	0.0024353
1559.72	0.0023371	0.00316101	0.00164795	0.00320378	0.00312758	0.00166909	0.00258775	0.00351551	0.00351551	0.00199147	0.00162313	0.00225358	0.00170419	0.00170498	0.0020651	0.00431094	0.00235039	0.00234364	0.00228959	0.00162048	0.00453068	0.00461811	0.0038452	0.00425435	0.00229149	0.00341111	0.0021717	0.0009497	0.00233597	0.0020177	0.00265135	0.00238722	0.00265044	0.00263976	0.00203333	0.00153637	0.00361164	0.00177042	0.00249777	0.00123532	0.00158264	0.00217715	0.002111	0.00163271	0.00153022	0.00207956	0.00325924	0.00161038	0.00217028
1557.52	0.0023125	0.0029855	0.00175395	0.00325841	0.00301776	0.00176249	0.00249982	0.00382302	0.00382302	0.00200118	0.00174399	0.00215539	0.00180606	0.00159215	0.00202592	0.00402513	0.00244128	0.0023516	0.00236425	0.00161638	0.00424717	0.00423171	0.00339903	0.00410896	0.00192671	0.00326622	0.00208318	0.00091413	0.00227959	0.00188888	0.00235557	0.00211419	0.00264234	0.00271721	0.00207874	0.00147184	0.00331807	0.00162455	0.00246237	0.00089009	0.00165745	0.0021397	0.00227106	0.00156835	0.0014214	0.00212223	0.00331418	0.00144809	0.00184938
1555.32	0.00231929	0.00275392	0.00177727	0.00318465	0.00287723	0.00182573	0.00238054	0.00396646	0.00396646	0.00199181	0.00179281	0.00205986	0.00182486	0.00150303	0.00191834	0.00373954	0.00253446	0.00220915	0.0024492	0.00158543	0.00401487	0.00384702	0.00293612	0.00394612	0.00170997	0.00297052	0.00189502	0.00096863	0.00225367	0.00173223	0.00191736	0.00193919	0.00241691	0.00281851	0.00224192	0.00137376	0.00316916	0.00131769	0.00247796	0.00084582	0.00171425	0.00218711	0.00239399	0.00164189	0.00130663	0.0021615	0.00316063	0.00125759	0.00152664
1553.12	0.00232623	0.00262766	0.00170726	0.00307846	0.00271112	0.0018373	0.002331	0.00381788	0.00381788	0.00194601	0.00191211	0.00206748	0.00188659	0.00156383	0.00187316	0.00347927	0.00253021	0.0020721	0.00246844	0.00155083	0.00376502	0.00349772	0.00254006	0.0037795	0.00150063	0.00260863	0.00173963	0.00116281	0.00218248	0.00149705	0.0017115	0.0016817	0.00223082	0.00286817	0.00211479	0.00130131	0.00305596	0.00123905	0.00255275	0.00105358	0.00174497	0.00220164	0.0023701	0.00175918	0.00124022	0.00232945	0.00274311	0.00104633	0.00144871
1550.92	0.00235564	0.00246092	0.00145107	0.0028149	0.00250603	0.00179641	0.00221101	0.00360055	0.00360055	0.00194681	0.00205939	0.00197639	0.0018634	0.00177941	0.00185187	0.00320374	0.00265133	0.00199013	0.00247585	0.00156363	0.00355852	0.00318597	0.00215084	0.00363662	0.0014126	0.00241784	0.00146501	0.00115527	0.00218409	0.00120257	0.00159041	0.00141826	0.00205305	0.00272088	0.00191145	0.00123463	0.0030362	0.00131432	0.00263241	0.00124346	0.00171621	0.00231289	0.00234738	0.00179441	0.00111554	0.00245489	0.00217441	0.00091479	0.00149934
1548.71	0.00243243	0.00242889	0.00123595	0.00247724	0.00222422	0.00171546	0.00211309	0.00324958	0.00324958	0.00192352	0.00209596	0.00153094	0.00177788	0.00192581	0.0019181	0.00280929	0.00271527	0.00188497	0.00231485	0.00161969	0.00332491	0.0028881	0.00176796	0.00351702	0.00131252	0.00221727	0.00142551	0.0014123	0.00207128	0.00092425	0.00148506	0.00103768	0.00192101	0.00274109	0.00188228	0.00108542	0.00295096	0.00135169	0.00270792	0.00147429	0.00165189	0.00236916	0.00221687	0.0016754	0.00116342	0.0024363	0.00187346	0.00091042	0.00157011
1546.51	0.00242927	0.00239477	0.00103228	0.00208899	0.00203847	0.00170459	0.00209507	0.00293629	0.00293629	0.00175383	0.00215246	0.00136306	0.00173786	0.00183099	0.00192852	0.00217239	0.00261927	0.0018358	0.00224078	0.00173241	0.00319748	0.00261115	0.00161614	0.00341773	0.00119947	0.00211914	0.00135393	0.00149999	0.00197232	0.00081815	0.00144098	0.00073193	0.0017856	0.00254397	0.00180477	0.00112582	0.00282901	0.00136113	0.00266953	0.00176922	0.00159417	0.00237413	0.00193474	0.00173145	0.00120567	0.00231026	0.0017232	0.00088918	0.00171451
1544.31	0.00239021	0.00251302	0.00079594	0.00184404	0.0017855	0.00163392	0.00210338	0.00268476	0.00268476	0.00151927	0.00221346	0.00124019	0.00186152	0.00181409	0.00205157	0.00164965	0.00232207	0.00183701	0.00211299	0.00170899	0.0029618	0.00234308	0.00151216	0.00330218	0.00095177	0.00214211	0.00138526	0.00151089	0.00184011	0.00079789	0.00158539	0.00043941	0.00172821	0.00227191	0.00156481	0.00129373	0.0025489	0.00144454	0.00271402	0.00180725	0.00155165	0.00232137	0.00151787	0.00168506	0.00124243	0.00207469	0.00169387	0.00100091	0.00196134
1542.11	0.00231064	0.00266369	0.00064854	0.00161136	0.00161601	0.00168289	0.00204272	0.0025494	0.0025494	0.00143498	0.00219703	0.00117257	0.00196135	0.00171413	0.00206893	0.0011596	0.00198394	0.00180586	0.00194674	0.00156216	0.00265374	0.00208721	0.00140405	0.00318673	0.00079165	0.00217727	0.00139735	0.00151147	0.00175859	0.00091996	0.00161641	0.00029811	0.00160574	0.00201933	0.001296	0.00141619	0.00224761	0.00143943	0.00274554	0.00168215	0.00137091	0.0022548	0.00123991	0.00155507	0.00137368	0.00179943	0.00173781	0.00117804	0.00203204
1539.9	0.00213432	0.00273197	0.00066581	0.00149975	0.00161722	0.00174082	0.00208197	0.00252878	0.00252878	0.0013913	0.00207444	0.00118078	0.00204351	0.0014598	0.00210268	0.00081573	0.00151691	0.00169736	0.00176514	0.0013462	0.00228825	0.00181281	0.00130406	0.00306773	0.00054291	0.0021063	0.00147841	0.00149319	0.00168933	0.00108785	0.00175552	0.00038538	0.0013965	0.00180065	0.00110907	0.00157644	0.00189199	0.00128902	0.00276794	0.00164287	0.00115005	0.00190248	0.00100458	0.00140301	0.00165333	0.00149374	0.00178244	0.00135646	0.00198814
1537.7	0.00183231	0.00288389	0.00075903	0.00150896	0.00184514	0.00192794	0.00197344	0.00259275	0.00259275	0.00142791	0.00195272	0.00151419	0.00216468	0.00116634	0.00198602	0.00079092	0.00106329	0.00164234	0.00170722	0.0012133	0.00196186	0.00153328	0.00128072	0.00300209	0.00041823	0.00212188	0.00129911	0.00124255	0.00166266	0.00121407	0.0018645	0.00061237	0.00107696	0.00139456	0.00092687	0.00180292	0.0016096	0.00122696	0.00304677	0.00156574	0.00088649	0.0015853	0.00091505	0.00128106	0.00191863	0.00133039	0.00165047	0.00155193	0.00188792
1535.5	0.00150932	0.00291741	0.0007396	0.00161837	0.00204356	0.00193831	0.00175174	0.00261524	0.00261524	0.00145943	0.00183463	0.00170392	0.00216677	0.00105108	0.00185329	0.00096582	0.00071189	0.00148711	0.00145242	0.00106581	0.00152535	0.00126344	0.00106937	0.00291215	0.00037401	0.00205416	0.00107805	0.00102332	0.00166517	0.00124648	0.00194853	0.00086004	0.00082863	0.00126338	0.00081233	0.00193221	0.00134386	0.00113654	0.00342642	0.00145579	0.00064456	0.00129679	0.00085999	0.00104231	0.00193502	0.00119746	0.00136962	0.00166781	0.00174431
1533.29	0.00114633	0.00287005	0.00076649	0.00163004	0.00220162	0.00192902	0.00146463	0.00267099	0.00267099	0.00163546	0.00160407	0.00180149	0.00212008	0.00096188	0.0015449	0.00103604	0.00063512	0.00142061	0.00124581	0.00092927	0.00111698	0.00101258	0.00076478	0.00282903	0.00043153	0.00183469	0.00086407	0.00086745	0.00165415	0.00114843	0.00187698	0.00110755	0.00055763	0.00122645	0.00078587	0.00185967	0.00111608	0.00105354	0.00368354	0.00137435	0.00033504	0.00096515	0.00096084	0.00089582	0.00188358	0.00104614	0.00120124	0.00170657	0.00137922
1531.09	0.00080703	0.00261014	0.0007604	0.00158197	0.00234606	0.00179132	0.00131392	0.00273131	0.00273131	0.00173461	0.00132899	0.00178612	0.00207331	0.00087482	0.00128458	0.00107413	0.00061361	0.00151292	0.00116154	0.00101294	0.00087667	0.00074857	0.00058378	0.00281128	0.00047672	0.00172176	0.00064055	0.00064507	0.00154034	0.00092474	0.00186059	0.00131966	0.00038953	0.00132894	0.00092697	0.0018332	0.00098807	0.00099653	0.00399119	0.00142678	0.00022703	0.00078126	0.00093032	0.00087883	0.00178522	0.00090202	0.00106897	0.0016284	0.00118345
1528.88	0.00057167	0.00239028	0.00069386	0.00144601	0.00244397	0.00158343	0.00117031	0.00252791	0.00252791	0.00190399	0.001115	0.00185906	0.0020867	0.00096854	0.00096814	0.00107779	0.00080214	0.00158489	0.0010773	0.00104767	0.00068831	0.000505	0.00043143	0.00278292	0.00053864	0.00151819	0.000451	0.0006181	0.00127146	0.00070638	0.00164534	0.0014005	0.00037992	0.0015028	0.0010637	0.00173352	0.0008634	0.00084663	0.00423335	0.00143211	0.00031962	0.00079085	0.00105209	0.00092724	0.00154458	0.00079713	0.00097033	0.00150742	0.0010075
1526.67	0.00050163	0.0020037	0.00059185	0.00123823	0.00222231	0.00130349	0.00118121	0.00224738	0.00224738	0.00183615	0.00097929	0.00163899	0.00204325	0.00114335	0.00071914	0.00098111	0.00099014	0.00160325	0.00094775	0.00103172	0.00047904	0.00032314	0.00027809	0.00270361	0.00066208	0.00114822	0.0005604	0.00060498	0.00102664	0.00058743	0.0013968	0.00143963	0.0005103	0.00180968	0.00119793	0.00159873	0.00070856	0.00066129	0.00418159	0.00148637	0.00042194	0.00091168	0.00105753	0.0010003	0.00130046	0.00064425	0.00088752	0.00133033	0.00085558
1524.47	0.00060545	0.00152305	0.00062319	0.00105595	0.00192823	0.0010249	0.00123995	0.00195898	0.00195898	0.00195086	0.00079107	0.00144633	0.00204614	0.00124096	0.00058003	0.00083367	0.001177	0.00166578	0.00089611	0.00103196	0.00033171	0.00016979	0.00022352	0.00261011	0.00079963	0.00081846	0.00084213	0.00063681	0.00078562	0.00051744	0.00129385	0.0014683	0.00063541	0.00183054	0.00132006	0.00150265	0.00058387	0.00052116	0.00402707	0.00143167	0.0005327	0.00115503	0.00117003	0.00103603	0.00126082	0.0005359	0.00084327	0.00127265	0.00074323
1522.26	0.00090296	0.00109109	0.00066762	0.00108808	0.00169145	0.00081252	0.00138312	0.00155929	0.00155929	0.00195898	0.00093016	0.0013957	0.00191875	0.00123344	0.00067198	0.00076175	0.00117006	0.00163844	0.00088394	0.00115324	0.00033404	6.0335e-05	0.00036698	0.00255445	0.00096529	0.00070667	0.0010754	0.00079825	0.00068689	0.00048785	0.00131671	0.00151616	0.00100116	0.00203306	0.00148301	0.00153906	0.00054632	0.00049062	0.00379337	0.00143256	0.00072481	0.00145693	0.00131832	0.00095042	0.00120814	0.00058362	0.00072167	0.00110698	0.00084848
1520.05	0.00131335	0.00094623	0.00082805	0.00127022	0.0013355	0.00071856	0.00145754	0.0011308	0.0011308	0.00188557	0.00118734	0.00127024	0.00165551	0.00115327	0.00082066	0.00068252	0.00119255	0.0014848	0.00088943	0.00109021	0.00027798	2.4108e-05	0.00052203	0.00244102	0.00114301	0.00050774	0.0012427	0.00112347	0.00068253	0.00058841	0.00118804	0.00159046	0.00125517	0.00208102	0.00167997	0.00161907	0.0004779	0.00049585	0.00341308	0.00125531	0.00085545	0.00161919	0.00153856	0.00088635	0.00121257	0.00063114	0.00058794	0.00098307	0.00079885
1517.84	0.00178281	0.00100056	0.00094823	0.00157473	0.00092588	0.00073456	0.00154095	0.00093856	0.00093856	0.00166696	0.00145734	0.00107029	0.00128325	0.00091093	0.0007737	0.00064208	0.0010371	0.00134845	0.00093416	0.00112779	0.00030105	6.3095e-05	0.00071331	0.00234939	0.00140136	0.00052804	0.00135724	0.0013574	0.00089793	0.00079405	0.00108511	0.00170427	0.00147655	0.00211875	0.00199205	0.00170069	0.000482	0.0007817	0.00308897	0.00105753	0.00079231	0.00178117	0.00168991	0.00088521	0.00129871	0.00074036	0.0006097	0.00086335	0.00078646
1515.63	0.00220792	0.0011626	0.00103571	0.00201971	0.0007409	0.00074137	0.00165063	0.00087581	0.00087581	0.00160216	0.00172497	0.00104275	0.00089761	0.00072001	0.00078861	0.00059109	0.0008997	0.00121941	0.00107203	0.00122003	0.00035491	0.00012722	0.00092438	0.00229272	0.00148472	0.00066203	0.00135997	0.00176269	0.00100648	0.00087326	0.00112797	0.00168369	0.00160438	0.00204745	0.00228717	0.00182637	0.00048692	0.00099966	0.0028219	0.00087446	0.00077826	0.001711	0.00198145	0.00085551	0.00126233	0.00087538	0.00066291	0.00076685	0.0008235
1513.43	0.00249894	0.00165018	0.00105374	0.00255741	0.00063045	0.00095008	0.00175582	0.0008817	0.0008817	0.00127143	0.00196734	0.00095647	0.00053303	0.00055008	0.0008189	0.00057731	0.0008881	0.00115228	0.00124922	0.00141554	0.00050723	0.0002317	0.0012077	0.0022829	0.00156426	0.00087883	0.0012342	0.00195925	0.00129103	0.00097242	0.00104938	0.00165267	0.0017449	0.00214423	0.00255314	0.00187954	0.00055525	0.00121098	0.0025755	0.00089294	0.00083213	0.0015028	0.00214287	0.0009136	0.00132462	0.00100797	0.00081514	0.00059955	0.00079958
1511.21	0.00261685	0.00213531	0.0011026	0.00277978	0.00058435	0.00120413	0.00198159	0.00102868	0.00102868	0.00099335	0.00185271	0.00069352	0.00035346	0.00041912	0.00066103	0.00058287	0.00105911	0.00111275	0.00129645	0.00164803	0.00057745	0.00035569	0.00138485	0.00225445	0.00154971	0.00097984	0.00126861	0.00183851	0.00136983	0.00110619	0.00079946	0.00166387	0.0015862	0.00202498	0.00262819	0.00191988	0.00059086	0.00123968	0.00246306	0.00091943	0.00093397	0.00126463	0.00193162	0.00108988	0.00153761	0.00115774	0.00095379	0.00066006	0.00069177
1509.01	0.00262072	0.00235561	0.00090939	0.00295133	0.00068224	0.00135358	0.00213786	0.00119211	0.00119211	0.00081557	0.00163595	0.00060892	0.00036547	0.00040562	0.0004022	0.00066544	0.00114969	0.00108327	0.00122388	0.00202426	0.00066493	0.0004738	0.00138049	0.00224659	0.00149265	0.00104717	0.00135234	0.00152677	0.00131274	0.00116023	0.00062931	0.00166833	0.0014822	0.00190113	0.00262511	0.00176406	0.00060299	0.00120858	0.0023267	0.00094563	0.00101779	0.00104369	0.00169642	0.00109959	0.00161704	0.00124835	0.00108864	0.00075045	0.00071141
1506.79	0.00252598	0.00246139	0.00089643	0.00299744	0.00092154	0.00151723	0.00218161	0.00130151	0.00130151	0.0006762	0.00135176	0.00057512	0.00051869	0.00052796	0.00047813	0.00064453	0.00123825	0.00114145	0.00119847	0.00235031	0.00074106	0.00056051	0.00142185	0.00224877	0.00130247	0.0010161	0.00147102	0.00121704	0.00121759	0.00106519	0.0006263	0.00159158	0.00136714	0.0017463	0.00245417	0.00162443	0.00067328	0.00092571	0.00199844	0.00092704	0.00121509	0.00086835	0.00143638	0.00103208	0.00162798	0.00122661	0.0011796	0.00085611	0.00075587
1504.58	0.00241938	0.00251577	0.00085898	0.00276263	0.00113598	0.00173513	0.00211524	0.00136267	0.00136267	0.00059625	0.00090279	0.00054262	0.00074685	0.00066175	0.00053608	0.00054115	0.0013704	0.00125688	0.00103444	0.00243881	0.00087369	0.00063887	0.00145414	0.00220181	0.00121881	0.00100918	0.00144419	0.00080599	0.00122688	0.00105954	0.00059957	0.0016448	0.00121269	0.00148742	0.00217392	0.0012652	0.00075552	0.00072083	0.00165193	0.00080241	0.00134542	0.00076011	0.00118398	0.00099914	0.00175038	0.00122714	0.00136475	0.00095438	0.00074669
1502.37	0.00236505	0.00234054	0.000898	0.00220486	0.00134219	0.00171499	0.00208562	0.00137957	0.00137957	0.00070556	0.00055866	0.00060822	0.00096265	0.00085091	0.00048684	0.00055952	0.00122336	0.00133329	0.00087855	0.00234783	0.00094276	0.00071617	0.00140955	0.00212653	0.001096	0.00091449	0.00156385	0.00072387	0.00094397	0.00096199	0.00055359	0.00162622	0.00103077	0.00118176	0.00184587	0.00090173	0.00072723	0.00065847	0.0012507	0.00055868	0.00141742	0.0006815	0.00112431	0.00100853	0.00173286	0.00126309	0.0014193	0.00105781	0.00079865
1500.16	0.00238706	0.00219529	0.00085196	0.0018037	0.00156026	0.00160602	0.00182033	0.00136647	0.00136647	0.00086757	0.00042576	0.00080485	0.00096045	0.00098379	0.00059879	0.00054947	0.00094108	0.00145126	0.00094217	0.00209096	0.00104399	0.00078563	0.00142521	0.00204853	0.001017	0.0008827	0.00150862	0.00087224	0.00070328	0.00083662	0.00084675	0.0014277	0.00097158	0.00087266	0.00164344	0.00052154	0.00070433	0.00071457	0.00081307	0.00030044	0.00134227	0.00059392	0.00163609	0.00083147	0.00168127	0.00113522	0.00147531	0.00100988	0.00080711
1497.95	0.0024473	0.00231083	0.0009846	0.00127266	0.001885	0.00157801	0.00169416	0.00141736	0.00141736	0.0011347	0.00043014	0.00092492	0.00099531	0.00097627	0.00089999	0.00048883	0.00079089	0.00155177	0.00113397	0.00177784	0.00117346	0.00088404	0.0016083	0.00198048	0.00088279	0.00094591	0.00157828	0.0010193	0.00065452	0.00076204	0.00116057	0.00114963	0.00089772	0.00057774	0.00144337	0.00038633	0.00079356	0.00085251	0.00047616	0.00030483	0.00125746	0.0005568	0.00216893	0.00088984	0.00157425	0.00108048	0.0015662	0.00100216	0.00079291
1495.73	0.00249845	0.00238369	0.00091444	0.00073334	0.00205818	0.00147993	0.00165212	0.00139213	0.00139213	0.00140768	0.00051068	0.00099346	0.00093646	0.00082636	0.00107477	0.00060998	0.00071965	0.00155829	0.00126165	0.00149827	0.00129795	0.00101803	0.00176625	0.00191156	0.00088245	0.00099496	0.0016371	0.00111866	0.00063595	0.00076722	0.00137731	0.00098939	0.00081647	0.00028112	0.00119218	0.00027295	0.00080982	0.00114907	0.00037096	0.00041314	0.00112712	0.0004997	0.00253514	0.00095767	0.00142928	0.00113175	0.00156133	0.0011142	0.00077855
1493.52	0.00246001	0.00257018	0.00096776	0.00052985	0.0021658	0.00129584	0.00164204	0.00133108	0.00133108	0.00167904	0.00074755	0.0010163	0.00085665	0.00065366	0.00113612	0.00089492	0.00063248	0.00149472	0.00151511	0.00148461	0.00147997	0.00116955	0.00195851	0.00193562	0.00086934	0.00102397	0.00180221	0.00120704	0.00063771	0.00072109	0.00156781	0.00089723	0.00079797	0.00029887	0.00112718	0.00047637	0.00097708	0.00149948	0.00036061	0.00054988	0.00103957	0.00049037	0.00270838	0.0010148	0.00119749	0.00121046	0.00153566	0.00118463	0.00085389
1491.3	0.00229971	0.00283453	0.0010049	0.00056078	0.00232907	0.00128596	0.00151209	0.00137643	0.00137643	0.00192412	0.00094965	0.00098797	0.00084142	0.00042954	0.00122175	0.0010616	0.00074883	0.00142429	0.00176602	0.0015633	0.00170546	0.00132883	0.00221638	0.00200442	0.00084382	0.00114278	0.00177839	0.00106198	0.00082344	0.00072184	0.00180059	0.00092527	0.00069657	0.00036357	0.00120887	0.00077551	0.00127242	0.00173133	0.00047284	0.00076348	0.00089338	0.00060445	0.0027286	0.00105673	0.00108678	0.00116037	0.00159784	0.00122019	0.00093669
1489.09	0.00198257	0.002915	0.0011275	0.00059841	0.0023644	0.00122134	0.0014763	0.00134311	0.00134311	0.00205327	0.00108239	0.00095598	0.00099595	0.00029137	0.00132696	0.0013028	0.00100384	0.00135176	0.00191883	0.00185511	0.00190953	0.00149934	0.00243762	0.00209441	0.00087704	0.00114412	0.00169735	0.000846	0.00121563	0.00071357	0.00170187	0.00106613	0.00065979	0.00059905	0.00135923	0.00105866	0.00150429	0.00192729	0.00044659	0.00104417	0.00087001	0.00081115	0.00232058	0.00127892	0.00087321	0.00118459	0.00169372	0.00125275	0.00109849
1486.88	0.00151567	0.00276875	0.00124818	0.00067057	0.00219978	0.00115774	0.00129965	0.00108828	0.00108828	0.00195164	0.0011403	0.00081427	0.00105702	0.00039738	0.00127299	0.00152934	0.00120589	0.00135942	0.00201368	0.00209956	0.00211162	0.00162791	0.00263575	0.00218918	0.00113346	0.00111669	0.00145513	0.00075321	0.00144519	0.00070285	0.00163437	0.00119264	0.00068224	0.00089488	0.00151258	0.00117062	0.00160845	0.00211545	0.00054495	0.00106334	0.00088047	0.00100686	0.00188565	0.00128786	0.00075677	0.00122835	0.00187984	0.00124164	0.00120371
1484.66	0.00100682	0.00249427	0.00144723	0.00085792	0.00206276	0.00114342	0.00111104	0.00091385	0.00091385	0.0018762	0.00116224	0.00072435	0.00118152	0.00060541	0.0012127	0.0015636	0.00143636	0.00137897	0.0021892	0.00224583	0.00226402	0.00173558	0.00272453	0.00226103	0.00138853	0.00112022	0.00118391	0.00072911	0.0015222	0.00057329	0.00145102	0.00122703	0.00069421	0.00122957	0.00175998	0.00128688	0.00171214	0.00223654	0.00063744	0.00110422	0.00095665	0.00119192	0.00168514	0.00135098	0.00080369	0.00108279	0.00207718	0.00101524	0.00134546
1482.44	0.0005694	0.00215203	0.00150628	0.00092224	0.00196885	0.00121909	0.00091012	0.00074494	0.00074494	0.00173675	0.00117645	0.00071081	0.00136601	0.00077394	0.00135999	0.00155737	0.00154939	0.00143612	0.00227171	0.00226119	0.00222373	0.00185275	0.00272943	0.00225304	0.00164044	0.001214	0.00106418	0.00069314	0.00146123	0.00053408	0.00115449	0.0010082	0.00070694	0.00135755	0.00178041	0.0012133	0.00167059	0.00224208	0.00074911	0.00128092	0.00107373	0.00139254	0.00155916	0.0014765	0.00093645	0.00087119	0.00213526	0.00079493	0.00139698
1480.23	0.00026139	0.00186135	0.00147867	0.00104516	0.00186747	0.00121106	0.00085095	0.00050528	0.00050528	0.0015007	0.00118778	0.00071622	0.00149883	0.00094309	0.00157259	0.00150722	0.00170936	0.0015595	0.00239821	0.00230378	0.00214049	0.0019906	0.00265027	0.00223798	0.0019568	0.00126584	0.00109452	0.00075924	0.00136253	0.00059308	0.00083311	0.00069048	0.00101996	0.00157882	0.00163614	0.00115282	0.00161049	0.00217967	0.00086419	0.00154016	0.00132449	0.00142823	0.00148712	0.00153762	0.00091756	0.0008948	0.00213908	0.00068664	0.00145849
1478.01	0.00016792	0.00178621	0.00140629	0.00119781	0.00190808	0.00143421	0.00077995	0.00025557	0.00025557	0.00137437	0.00125348	0.00079061	0.00162485	0.00120305	0.0016619	0.00142885	0.00177798	0.00165828	0.00246104	0.00216172	0.00210854	0.00220328	0.00259916	0.00224183	0.00223608	0.00146563	0.00124499	0.00080709	0.00119491	0.00075502	0.00070608	0.00047346	0.00129048	0.0016523	0.00144523	0.00115097	0.00171316	0.00216909	0.00111838	0.00178693	0.00153898	0.00156388	0.00163995	0.00155981	0.00104919	0.0009653	0.00213277	0.000782	0.00155798
1475.79	0.00033881	0.00183569	0.00134853	0.00156283	0.00208846	0.0016504	0.00075101	0.00030311	0.00030311	0.00136283	0.00135371	0.00103349	0.00172091	0.00131754	0.00186736	0.00155851	0.00191425	0.00174081	0.00250896	0.00220282	0.00207483	0.00253359	0.00252902	0.00227522	0.00240781	0.00180788	0.00155808	0.0008843	0.00118124	0.00095135	0.00063873	0.00037795	0.00154552	0.00177503	0.00118667	0.00130267	0.00190129	0.00219753	0.0011355	0.00221478	0.0017457	0.00175175	0.00187137	0.00166675	0.00147811	0.00103565	0.00199517	0.000962	0.00177582
1473.57	0.00064406	0.00206679	0.00137859	0.00191675	0.00229188	0.00187314	0.00084343	0.00047199	0.00047199	0.00132213	0.00152813	0.00126474	0.0018401	0.00151531	0.00213819	0.00188066	0.00193384	0.00195956	0.00249703	0.00243717	0.00218333	0.00291706	0.00258561	0.00241304	0.0025151	0.0022227	0.00199783	0.00096524	0.00137505	0.00139909	0.00082678	0.00040219	0.00191357	0.00201986	0.00089514	0.00151829	0.00222487	0.00227054	0.00108627	0.00261353	0.00198018	0.002048	0.00199082	0.00184666	0.00190345	0.00143787	0.00182931	0.00141746	0.00203284
1471.35	0.00097934	0.00223566	0.00143945	0.00225421	0.00254256	0.00203457	0.00092696	0.00068213	0.00068213	0.00128646	0.0017117	0.00150795	0.00193193	0.0018256	0.00223918	0.00208359	0.00203583	0.00222694	0.00252367	0.00278296	0.00246455	0.00327139	0.00267818	0.0026013	0.00265256	0.00252885	0.00215287	0.00116691	0.00185256	0.00183198	0.00129803	0.00071212	0.0023787	0.002402	0.00082229	0.00182943	0.00261308	0.00241835	0.0010196	0.00292548	0.00230422	0.00239207	0.00223794	0.00197185	0.00239578	0.00194728	0.00180574	0.00202734	0.00244397
1469.13	0.00130865	0.00230668	0.00147525	0.00240697	0.00265693	0.00220164	0.00095438	0.00086126	0.00086126	0.00142822	0.00194288	0.00173745	0.00228014	0.00214696	0.00233705	0.00237906	0.00195592	0.00240699	0.00232618	0.0030514	0.00268703	0.00352047	0.00274657	0.00272847	0.00269032	0.00279004	0.00216466	0.00132561	0.00221113	0.00216893	0.00188338	0.00112021	0.0025395	0.00264708	0.00093834	0.00201137	0.00286484	0.00262558	0.00101095	0.00316649	0.00260162	0.00290479	0.00251187	0.00206015	0.00291892	0.00233158	0.00181662	0.00257929	0.0028538
1466.92	0.00155638	0.00222112	0.00142607	0.0024207	0.00258127	0.00213722	0.0011098	0.00120271	0.00120271	0.00148328	0.00216786	0.00177995	0.00263899	0.0023175	0.00235669	0.00260553	0.00180676	0.00252073	0.00216527	0.00335985	0.00272322	0.0035315	0.00271615	0.00273671	0.00258455	0.00293765	0.00212669	0.00153016	0.00227538	0.00242441	0.00234823	0.00150898	0.00258936	0.00290826	0.00107692	0.00222474	0.00293826	0.00264838	0.00103089	0.00344512	0.0029661	0.00323929	0.00273479	0.0020627	0.00319217	0.00271985	0.00175049	0.00294501	0.00313177
1464.7	0.00165734	0.00208505	0.00126426	0.00222066	0.00224707	0.0020111	0.00134001	0.00133692	0.00133692	0.00157919	0.00228753	0.00176222	0.00308522	0.00262718	0.00223944	0.00251917	0.00149884	0.00257785	0.00201435	0.00337563	0.00258595	0.00324529	0.00258989	0.00260345	0.00231096	0.00285105	0.00199071	0.00162334	0.00212679	0.0026173	0.00263317	0.00177431	0.0025316	0.00304566	0.0013223	0.00233014	0.00291461	0.00250251	0.00125146	0.00367679	0.00337749	0.00349546	0.00291185	0.00202454	0.00303618	0.0030647	0.00165207	0.00329396	0.00326258
1462.47	0.00173155	0.00197919	0.00098599	0.00203106	0.00188495	0.0018786	0.00142984	0.00131801	0.00131801	0.00162049	0.00238808	0.00170228	0.00351132	0.00290691	0.00197291	0.00224258	0.00132937	0.00244542	0.00179435	0.0032156	0.00223432	0.00273137	0.00238206	0.00229634	0.00205808	0.00264441	0.00170229	0.00171213	0.00192257	0.00246668	0.00283855	0.00194133	0.0022799	0.00295512	0.00168085	0.00234003	0.00264067	0.00240433	0.00150222	0.00391992	0.00361171	0.00356303	0.002991	0.00181265	0.00266616	0.00318048	0.00161402	0.00353841	0.00316611
1460.25	0.00185186	0.00187415	0.00079145	0.0019778	0.00145073	0.00167641	0.00159847	0.00127606	0.00127606	0.00165942	0.00248261	0.00157589	0.00381144	0.00310383	0.00160804	0.00196145	0.00110788	0.00217147	0.00153376	0.00289891	0.00167489	0.00210198	0.00211983	0.00189557	0.00165076	0.00228833	0.00164542	0.0018057	0.00137113	0.00218926	0.00286695	0.00206754	0.00181279	0.00264367	0.00196206	0.00231306	0.00221764	0.00216086	0.00171766	0.0040397	0.00360517	0.00342527	0.0029422	0.00155949	0.00206662	0.00314102	0.00152988	0.00366943	0.00278498
1458.03	0.0019956	0.00184389	0.00069079	0.00213176	0.00105083	0.00150493	0.00181011	0.00126818	0.00126818	0.00163072	0.00250312	0.00150869	0.00364154	0.00318332	0.00122539	0.0014925	0.00105841	0.00187327	0.00155985	0.00254213	0.00119926	0.00147482	0.00184765	0.0015194	0.00129714	0.00190817	0.00173463	0.00198097	0.00099472	0.00193869	0.00266191	0.00200622	0.00138723	0.00225065	0.00208063	0.0023785	0.00188081	0.0017678	0.00177305	0.00390884	0.00343836	0.00309142	0.00275672	0.00144978	0.00144881	0.00308271	0.00142354	0.00380305	0.00230032
1455.81	0.00217418	0.00196388	0.00069537	0.0023165	0.00080706	0.00142094	0.00191201	0.00113656	0.00113656	0.0016241	0.0024737	0.00160672	0.00338705	0.00314754	0.00098201	0.00099109	0.0011213	0.00166103	0.00164596	0.00211966	0.0009386	0.00097912	0.00160269	0.00126198	0.00126308	0.00160218	0.00197198	0.00211413	0.00089858	0.00173693	0.00249755	0.00184006	0.00110036	0.00193306	0.0021329	0.00223511	0.0016007	0.00161155	0.00184493	0.0036156	0.0031677	0.00274521	0.0024342	0.00152222	0.00113055	0.00295581	0.00144787	0.00387062	0.00190789
1453.59	0.00238919	0.00209644	0.0008239	0.00251719	0.00083078	0.00132272	0.00197835	0.001149	0.001149	0.00151037	0.00251875	0.00167635	0.00301295	0.00287477	0.00083635	0.00067059	0.00129132	0.00143455	0.00178059	0.00183316	0.00082405	0.00070195	0.00140019	0.00110272	0.00135958	0.00131536	0.00204818	0.00217532	0.00094476	0.00151497	0.00242845	0.00170965	0.00085437	0.00168028	0.00212357	0.00197649	0.00133051	0.00156938	0.0018539	0.00322473	0.002793	0.00244588	0.00204205	0.00157106	0.00102794	0.00279088	0.00158615	0.0037318	0.00151396
1451.36	0.00257198	0.00209023	0.00098705	0.00268691	0.00092097	0.001163	0.00205695	0.00121509	0.00121509	0.00162998	0.00243067	0.00182537	0.00253776	0.00252434	0.00090198	0.00059813	0.00139469	0.0012814	0.00203529	0.00157537	0.00078303	0.00061999	0.00111511	0.00102492	0.00147201	0.00102582	0.00212173	0.00212681	0.00076964	0.00145019	0.00223678	0.00154165	0.00072718	0.00143632	0.00199653	0.00173944	0.00118513	0.00133767	0.00186102	0.00275033	0.00250844	0.00221879	0.00178749	0.00156067	0.00107971	0.00258067	0.00176163	0.00331783	0.00123471
1449.14	0.00265397	0.00213226	0.00107703	0.00264667	0.00106239	0.0011304	0.00215899	0.0013391	0.0013391	0.00175051	0.00222064	0.00189387	0.00212421	0.0020886	0.00118695	0.00061678	0.00161933	0.00121553	0.00238489	0.00143863	0.00090157	0.0006644	0.00088005	0.0010354	0.0017219	0.00095816	0.00208049	0.00194757	0.00083884	0.00141304	0.00192186	0.00133422	0.00087315	0.00134009	0.00178334	0.00147186	0.00116989	0.00134795	0.00184324	0.00229885	0.00230611	0.00222364	0.00142532	0.00168814	0.00131396	0.00233814	0.00181343	0.00270382	0.00116754
1446.92	0.00262177	0.00218675	0.00112063	0.00249343	0.00137295	0.00112785	0.00221715	0.00146507	0.00146507	0.00188656	0.00197898	0.00194456	0.00187264	0.00184338	0.00155611	0.00086161	0.0016714	0.00120646	0.00257122	0.00139261	0.00097161	0.00077443	0.00074875	0.00104797	0.00194952	0.00094479	0.00187271	0.00161407	0.00083512	0.00123406	0.00174802	0.00123724	0.00103388	0.00145061	0.00161505	0.00112635	0.00112313	0.00159177	0.00190227	0.00206254	0.00214598	0.00232521	0.00108111	0.00162969	0.0016239	0.00199908	0.00185831	0.00196999	0.00114099
1444.69	0.0025011	0.00202128	0.00118542	0.00246737	0.0016403	0.00116146	0.00227558	0.00157612	0.00157612	0.00202499	0.00169416	0.00186935	0.00157927	0.00174646	0.00196776	0.00116857	0.00163413	0.0011716	0.00253235	0.00146155	0.00092652	0.0008885	0.00066704	0.00101222	0.00191759	0.00091548	0.00142686	0.00132177	0.00075462	0.00096149	0.00161295	0.00111823	0.00107589	0.00144544	0.00138158	0.00098353	0.00107315	0.00157285	0.00182108	0.00184713	0.00198575	0.00240411	0.00086974	0.00131271	0.00176475	0.00162723	0.00184148	0.0013277	0.00106434
1442.47	0.00234161	0.0018739	0.00126197	0.0025123	0.00179666	0.00127679	0.00239249	0.00163387	0.00163387	0.00228019	0.00131736	0.00177317	0.00131144	0.00168286	0.0022904	0.00134835	0.00167823	0.00120483	0.00231805	0.00147688	0.0008815	0.00095011	0.00063697	0.00098296	0.00182576	0.00095701	0.00129265	0.00112811	0.00063875	0.0007018	0.00148729	0.00119943	0.00116896	0.00137718	0.00112398	0.00106409	0.0010564	0.00150408	0.00171476	0.00163989	0.00187518	0.00241285	0.00072661	0.00109669	0.00185075	0.00119536	0.0016768	0.00084377	0.00108261
1440.24	0.00211282	0.00188977	0.00128403	0.00229727	0.00196613	0.00140272	0.00253448	0.0016579	0.0016579	0.00226817	0.00102949	0.00156155	0.00111902	0.00147525	0.00251388	0.00129502	0.00170511	0.00125305	0.00198661	0.00155894	0.00085956	0.00095324	0.00073309	0.00095531	0.00168042	0.00101282	0.00132697	0.00097691	0.00072272	0.00052829	0.00137898	0.00138103	0.00120099	0.00135919	0.00093539	0.00101393	0.00097862	0.00147687	0.00150586	0.00140526	0.0017188	0.00236594	0.00053426	0.00105519	0.00195404	0.00085877	0.00144789	0.00052255	0.00110699
1438.01	0.00186023	0.00201379	0.00136239	0.00198019	0.00208804	0.0014753	0.00257164	0.00172169	0.00172169	0.00227988	0.00081105	0.00143795	0.00100434	0.00126905	0.00275324	0.00121798	0.00166113	0.00127929	0.00158442	0.00156372	0.00087417	0.00092919	0.00078561	0.00091908	0.00154567	0.00102356	0.00153952	0.00084901	0.0006382	0.00050588	0.00153425	0.00146058	0.00097518	0.00132906	0.00084092	0.00104782	0.00087833	0.00121294	0.00133149	0.00129693	0.00155596	0.0021565	0.00062811	0.00087316	0.0019954	0.00062625	0.00142618	0.00045886	0.00103852
1435.79	0.00167069	0.00200424	0.00135916	0.00159053	0.00203149	0.0015104	0.00261993	0.00182784	0.00182784	0.00219825	0.0005915	0.00122744	0.00102505	0.00092892	0.00274041	0.00098933	0.00164426	0.00126554	0.0012679	0.00153533	0.00086866	0.00087685	0.00075256	0.00087039	0.00140026	0.00108126	0.00190077	0.00086375	0.00056192	0.00070229	0.00171166	0.00160406	0.00086649	0.00113997	0.00067498	0.00111131	0.00083053	0.00091314	0.00116402	0.00116718	0.00144907	0.00199321	0.00079453	0.000819	0.00204889	0.00050668	0.00143304	0.00046669	0.00097155
1433.56	0.0015543	0.00223134	0.00128164	0.0012317	0.00191025	0.00151959	0.00273153	0.00206034	0.00206034	0.00209577	0.00044482	0.00107771	0.00110973	0.00061529	0.00261294	0.00080662	0.00163214	0.00123494	0.00121444	0.00151132	0.00091289	0.00083344	0.00074408	0.00086157	0.00133813	0.00113784	0.00245443	0.00099548	0.00056467	0.00093096	0.00189967	0.00185717	0.00084828	0.00104518	0.00063418	0.00117073	0.00084613	0.00093204	0.00109578	0.00111196	0.00133338	0.00188656	0.00086115	0.00094141	0.00218221	0.0004769	0.00141667	0.0005065	0.00091346
1431.33	0.00149045	0.0025861	0.00109155	0.00081571	0.00177312	0.00150932	0.00263231	0.00228671	0.00228671	0.00181204	0.00040803	0.00092854	0.00122774	0.00039404	0.00255493	0.00069364	0.00135622	0.00113338	0.00140413	0.00158086	0.00088902	0.00080896	0.00066973	0.00082284	0.00136729	0.00125437	0.00279527	0.00115474	0.00061999	0.00113563	0.00202466	0.00185803	0.00076016	0.00105445	0.00059955	0.00113708	0.00083968	0.00095671	0.00102348	0.00106172	0.00121495	0.00171836	0.00096661	0.00101019	0.00220091	0.00057915	0.00147258	0.00046698	0.00077751
1429.11	0.00156091	0.00278259	0.0010382	0.00077186	0.00143876	0.00157607	0.0024749	0.00245346	0.00245346	0.00170433	0.00033679	0.00086606	0.00127156	0.00034021	0.00249656	0.00055872	0.00111261	0.00094566	0.00162192	0.00153359	0.00089141	0.00081495	0.00061682	0.00079989	0.001401	0.00145656	0.00299405	0.00134603	0.00065371	0.00127519	0.00209519	0.00180087	0.00071649	0.00117064	0.00057898	0.00132786	0.00089421	0.0010846	0.00106158	0.00101283	0.00115382	0.00160296	0.00117611	0.00098783	0.00214375	0.0005887	0.00152963	0.00051006	0.00063661
1426.88	0.00176864	0.0028368	0.00094691	0.00096956	0.00113889	0.00171406	0.00232951	0.00250875	0.00250875	0.00159286	0.00026908	0.00077773	0.00114949	0.00045093	0.00230315	0.00053697	0.00091317	0.00077025	0.00180365	0.00147691	0.00081835	0.0008087	0.00064646	0.00074463	0.00133935	0.00162748	0.00277188	0.00150894	0.00085582	0.00134765	0.00194449	0.00178017	0.00076598	0.00124909	0.0005131	0.00145374	0.00094453	0.00134138	0.00109648	0.00093142	0.00106463	0.00147632	0.00112614	0.00096559	0.00204477	0.00063751	0.00145306	0.00047246	0.00056192
1424.65	0.00203088	0.00294215	0.00099537	0.0012155	0.00087615	0.0017769	0.00213816	0.00246007	0.00246007	0.00148457	0.00030588	0.00075354	0.00091759	0.00062216	0.00236119	0.00062298	0.00100516	0.00064279	0.00187335	0.00133504	0.00076225	0.00080586	0.00068889	0.00071311	0.00125354	0.00168989	0.00244075	0.00160778	0.00100734	0.00129292	0.00174195	0.00175763	0.00075972	0.00134414	0.00051849	0.00161335	0.0009519	0.00153066	0.0010867	0.00081349	0.00106141	0.00122131	0.00112009	0.00091282	0.00194639	0.00071745	0.00138363	0.00056225	0.00057508
1422.42	0.00225412	0.00296512	0.00116874	0.00122893	0.00070194	0.00170999	0.00185531	0.00220961	0.00220961	0.00136027	0.00041279	0.00071868	0.00070928	0.0007537	0.00248006	0.00063667	0.00110589	0.0005041	0.00176214	0.00115781	0.00064201	0.00077101	0.00057742	0.0006184	0.00110883	0.00165554	0.00197659	0.00147806	0.00108966	0.00127801	0.00141793	0.00160958	0.00082645	0.00138686	0.00054309	0.0016735	0.00091875	0.00148302	0.00113713	0.00066764	0.001157	0.0010612	0.00121774	0.00092276	0.00173045	0.0007894	0.00132971	0.00062042	0.00060331
1420.19	0.00240601	0.00264957	0.00142986	0.00130831	0.00054452	0.00160511	0.00165512	0.0018925	0.0018925	0.00142556	0.00053724	0.0007363	0.00051782	0.00091706	0.00263874	0.00073433	0.00141026	0.00042845	0.00145365	0.00094593	0.00060618	0.00069948	0.00050842	0.00054184	0.00090188	0.00150676	0.00158853	0.00122855	0.00107594	0.00132903	0.00106493	0.00155659	0.00094417	0.00136905	0.00061639	0.00179866	0.00093558	0.00139515	0.00127649	0.00066829	0.00125175	0.00106254	0.00128307	0.00093863	0.00167428	0.00088628	0.00144928	0.00078436	0.0007197
1417.96	0.00246966	0.00232294	0.00156782	0.00119347	0.00055736	0.00143721	0.00154977	0.00171327	0.00171327	0.00144709	0.00068142	0.00073344	0.00041939	0.00111631	0.00281349	0.00102042	0.0016814	0.00049108	0.00113053	0.0008267	0.00053797	0.00059227	0.00039047	0.00046302	0.00078067	0.00126925	0.00117612	0.00101022	0.00100575	0.00125888	0.00093206	0.00154614	0.00105103	0.0013099	0.00067047	0.00186144	0.00099014	0.00124113	0.00142937	0.00083681	0.0013851	0.00107712	0.00123478	0.00103584	0.00154193	0.00111919	0.00155292	0.00097859	0.00090691
1415.72	0.00238073	0.00203672	0.00163213	0.00094612	0.00045377	0.00115311	0.00152458	0.00148525	0.00148525	0.00146546	0.00096186	0.00076615	0.00049717	0.0012326	0.00298145	0.00112407	0.00191793	0.00057614	0.00089054	0.00076805	0.00041027	0.00050196	0.00018853	0.00040829	0.00069865	0.00099681	0.00115032	0.00087316	0.00081027	0.00109382	0.00079715	0.00157003	0.00116012	0.00131782	0.00076086	0.00191624	0.00100727	0.00112728	0.00153477	0.00088356	0.00163844	0.00127259	0.00136839	0.00110784	0.00149354	0.00125958	0.00167276	0.00115855	0.00110515
1413.49	0.00217241	0.00176445	0.00164967	0.00079319	0.00043003	0.00096054	0.00160365	0.00137787	0.00137787	0.00157344	0.00124092	0.00079673	0.00066339	0.00125429	0.00301462	0.0012135	0.00185893	0.00065076	0.00070187	0.0008881	0.0003885	0.00043394	5.623e-05	0.00035807	0.00077245	0.0008281	0.00115667	0.0007826	0.00084318	0.00098974	0.00066223	0.00163274	0.00120462	0.00145938	0.00088604	0.00195851	0.00107088	0.00107857	0.00171803	0.00101417	0.00183671	0.00156206	0.00145268	0.00116847	0.00130222	0.00138705	0.00173722	0.00124065	0.00128693
1411.26	0.0019741	0.0014267	0.00155722	0.00083884	0.00041503	0.00096231	0.00177677	0.00138608	0.00138608	0.00169887	0.00143969	0.00086642	0.00093392	0.00129618	0.00309156	0.00134284	0.00192392	0.00081339	0.00063145	0.00096903	0.00041906	0.00039248	0.00010595	0.00035352	0.00090688	0.00078139	0.00125704	0.000718	0.00088929	0.00085173	0.000635	0.00187024	0.00107911	0.00159254	0.00098731	0.00204658	0.00113306	0.00100085	0.00180638	0.00119	0.00195213	0.0017082	0.00151503	0.00111536	0.00115252	0.00143906	0.00170103	0.00133786	0.00148711
1409.03	0.00184111	0.00138793	0.00136129	0.00090792	0.00051055	0.00096546	0.0020929	0.00155138	0.00155138	0.00169786	0.00160648	0.00100059	0.00126484	0.00130721	0.00302388	0.00137873	0.00191314	0.00098592	0.00071713	0.00108364	0.00044512	0.00039883	0.00021106	0.00038626	0.00110875	0.00077069	0.00133151	0.00079704	0.00106655	0.00071978	0.00065912	0.00204655	0.00102474	0.0017316	0.00108656	0.00200948	0.0011435	0.00103164	0.00173826	0.00118614	0.00214632	0.00181593	0.00152969	0.00115084	0.00095645	0.00162156	0.00147898	0.0013897	0.00170891
1406.79	0.00171522	0.00132065	0.00114916	0.00101047	0.00057494	0.00098161	0.00234999	0.0015639	0.0015639	0.00159533	0.00180967	0.00110716	0.00167746	0.00128317	0.00284127	0.00127863	0.00179115	0.00108444	0.00086968	0.0011365	0.00044632	0.000447	0.00037072	0.00036888	0.00127046	0.00073888	0.00146292	0.00088492	0.00131632	0.000801	0.00051436	0.00208795	0.00091208	0.00173018	0.00116206	0.00195206	0.0010593	0.00110861	0.00165025	0.00119296	0.0023256	0.00182659	0.00162038	0.00108734	0.00096253	0.00173355	0.00129753	0.00137245	0.00188485
1404.56	0.00171109	0.00115174	0.00100818	0.00127987	0.00084052	0.00106704	0.00247369	0.00168748	0.00168748	0.00146995	0.00185923	0.00121289	0.00205895	0.001357	0.00265654	0.00127815	0.00165802	0.00115205	0.00094436	0.00114768	0.00056082	0.0005025	0.0006334	0.00034702	0.00149117	0.00080445	0.00139373	0.00093342	0.0016828	0.0009763	0.00062211	0.00214279	0.00079299	0.00166808	0.00119021	0.0018562	0.0009921	0.00096759	0.00165751	0.00135849	0.00244564	0.00176694	0.0015269	0.00116022	0.00089688	0.00189008	0.00114096	0.00155721	0.00199873
1402.33	0.00184622	0.00108765	0.00085265	0.00147915	0.00106809	0.00120655	0.00251473	0.00172957	0.00172957	0.00125655	0.00188699	0.0014406	0.00233524	0.0015943	0.00234429	0.00126299	0.0015616	0.00121011	0.00108694	0.00115905	0.00065008	0.00052978	0.00091606	0.00034865	0.00162058	0.00082584	0.00129032	0.00092208	0.00176833	0.00114577	0.00077274	0.00203882	0.00072621	0.00147584	0.0012115	0.00187824	0.00092737	0.00068695	0.0016315	0.00147511	0.00256746	0.00180544	0.00159652	0.00137387	0.00086973	0.00195251	0.00101281	0.00177065	0.00205443
1400.09	0.0020248	0.00105332	0.00069811	0.00158268	0.00137453	0.00126273	0.00245163	0.00182576	0.00182576	0.0011186	0.00191627	0.00168601	0.00241377	0.00173845	0.00187275	0.00120404	0.00135884	0.0011975	0.00119394	0.00120176	0.00075906	0.00055795	0.00120585	0.00034967	0.00171673	0.00081635	0.0010952	0.00101833	0.00187913	0.00137482	0.00088459	0.00171141	0.00069579	0.00125913	0.00120665	0.00192783	0.00084652	0.00066873	0.00154798	0.00163118	0.00274689	0.00187121	0.00159349	0.0015565	0.00088914	0.00210308	0.00107365	0.00191068	0.00206477
1397.86	0.00217983	0.00091356	0.00070454	0.00154347	0.00155105	0.00135945	0.00231399	0.00177994	0.00177994	0.00111484	0.00189401	0.00178082	0.00227099	0.00188096	0.00139528	0.00114386	0.0011704	0.00115027	0.00118773	0.00124804	0.00080207	0.00056646	0.00153776	0.00031123	0.00173434	0.00075835	0.00094098	0.00111063	0.00185845	0.00153451	0.00107772	0.00143893	0.00057489	0.00100975	0.00119375	0.00202779	0.00076168	0.0006255	0.00160341	0.00188589	0.00280568	0.00187226	0.00164698	0.0015562	0.00091933	0.00192192	0.00113995	0.00211354	0.00193121
1395.62	0.00237064	0.00100388	0.00078456	0.00152841	0.0017462	0.00139099	0.00221183	0.00176079	0.00176079	0.0012101	0.00189818	0.00191439	0.00197817	0.00198421	0.00098492	0.00107813	0.0011818	0.00115131	0.00122216	0.00146003	0.00097148	0.00052904	0.00188475	0.00034535	0.00170236	0.00077989	0.00090393	0.00119802	0.00185479	0.00156982	0.00139582	0.00129829	0.00060069	0.00098508	0.0011969	0.0021138	0.00076551	0.00062688	0.00165809	0.00188316	0.00282194	0.002062	0.0016771	0.00155204	0.00080606	0.00174978	0.00121322	0.00235138	0.00176811
1393.39	0.00249025	0.00123988	0.00086028	0.00138834	0.00183714	0.00139162	0.00216825	0.00172578	0.00172578	0.00133189	0.00194671	0.00202361	0.0016196	0.00188271	0.00066689	0.00097017	0.00108528	0.00115997	0.0013455	0.00175376	0.00107397	0.00046253	0.0022362	0.00038617	0.00153817	0.00073873	0.00102236	0.00125943	0.00175192	0.0015723	0.00143951	0.00107153	0.00066734	0.00096213	0.0012655	0.00228715	0.00084378	0.00092209	0.00174855	0.00183705	0.00283259	0.00211767	0.00191677	0.00145541	0.00077065	0.00164249	0.00128882	0.00230939	0.0016402
1391.15	0.00245809	0.00131979	0.0009491	0.00116852	0.00192204	0.00127301	0.00204494	0.00157327	0.00157327	0.00149343	0.0019255	0.00190118	0.0013021	0.00179583	0.00051439	0.00085155	0.00099681	0.0011508	0.00134275	0.00187879	0.00099849	0.00040638	0.00250411	0.00036641	0.00137458	0.00070334	0.00125481	0.00136095	0.00173055	0.00152253	0.00142978	0.00084146	0.00064031	0.00095874	0.00125367	0.00222485	0.00087306	0.00139	0.0018184	0.00179209	0.00278858	0.00191772	0.00187999	0.00127119	0.00079567	0.00165002	0.00142049	0.00219784	0.00147739
1388.91	0.00230493	0.00136688	0.00101065	0.00097779	0.00183145	0.00116582	0.00189473	0.00133112	0.00133112	0.00160226	0.0019221	0.00179134	0.00110757	0.00183844	0.00041726	0.00073982	0.00094139	0.00115029	0.00140543	0.00206568	0.00087548	0.00033876	0.00272867	0.00034642	0.00121044	0.00067612	0.0016578	0.00149823	0.00175439	0.00144985	0.00147001	0.00079973	0.00065077	0.0011448	0.00124876	0.00204037	0.00092585	0.00172494	0.00207488	0.00169825	0.00272989	0.00179343	0.00195316	0.00120265	0.00081493	0.00166612	0.00144411	0.00218792	0.00138054
1386.68	0.00208369	0.00148164	0.00090237	0.00092476	0.00172896	0.00108471	0.00171126	0.00110784	0.00110784	0.00163834	0.00202918	0.00178082	0.00115536	0.00182071	0.00044991	0.00067883	0.00085026	0.00118353	0.00153379	0.00224328	0.00080213	0.00026438	0.00285241	0.00032849	0.00114282	0.00079608	0.00199251	0.00150644	0.00196684	0.00155416	0.00140823	0.00084268	0.00064371	0.00130536	0.00112631	0.00181775	0.00101009	0.00199454	0.00221683	0.00161053	0.00272059	0.00176322	0.00189632	0.00130258	0.00081248	0.00178194	0.00139496	0.00211524	0.00135944
1384.44	0.00176978	0.00151959	0.00069702	0.00108309	0.00161382	0.00120201	0.00141896	0.00093709	0.00093709	0.00166816	0.00207042	0.00180897	0.00125664	0.00187697	0.00046457	0.00058841	0.00070343	0.00116352	0.00162713	0.00230506	0.00063753	0.00021988	0.00286464	0.0002924	0.00107806	0.0008641	0.00203341	0.00152145	0.00210776	0.00180458	0.00114224	0.00094141	0.00052045	0.00122282	0.00104623	0.00159415	0.00102784	0.00220877	0.00229968	0.00168487	0.00274905	0.00159494	0.0017802	0.00154978	0.00084055	0.00192184	0.00129498	0.00197169	0.00142316
1382.2	0.00145529	0.00156512	0.00061135	0.00124578	0.00154198	0.00130464	0.00110007	0.00064061	0.00064061	0.00158987	0.00214894	0.00189702	0.00137737	0.00209451	0.00042151	0.00056759	0.00073737	0.00118355	0.00167416	0.00226518	0.00052364	0.00020124	0.00278996	0.00026345	0.00111254	0.00091556	0.0019782	0.00164226	0.00232975	0.0020858	0.00103282	0.00118817	0.00034409	0.00112474	0.00092714	0.00144214	0.00100326	0.00225127	0.00209386	0.00171547	0.00284066	0.00158245	0.00156009	0.00189274	0.00079391	0.00203112	0.00117042	0.00193862	0.00149968
1379.96	0.00127969	0.0015839	0.0006197	0.0014766	0.00141494	0.00148328	0.00089856	0.00059266	0.00059266	0.00152533	0.00223569	0.00196982	0.00152581	0.00218016	0.00043763	0.00053184	0.00077275	0.00122812	0.00176148	0.00232838	0.00053739	0.00019385	0.00274814	0.00024267	0.00105251	0.00092379	0.00180807	0.0017087	0.00251531	0.00236658	0.00103142	0.00157932	0.00031641	0.00104115	0.0009462	0.00132509	0.00091347	0.00213893	0.00182904	0.00176651	0.00291923	0.00176608	0.00147983	0.00211538	0.00073797	0.00203486	0.0009644	0.00198643	0.00161469
1377.72	0.00126074	0.00165845	0.00077166	0.00170311	0.00128284	0.00162513	0.00081716	0.00065384	0.00065384	0.00150658	0.00227601	0.00188663	0.00169609	0.00222195	0.00061489	0.00065418	0.00084558	0.00128955	0.00173553	0.00224556	0.00059677	0.00018517	0.00262376	0.00024045	0.00101173	0.00092682	0.00144817	0.00164489	0.00245367	0.00257598	0.00097565	0.0018507	0.00043498	0.00073452	0.00091198	0.00132889	0.00080346	0.00205824	0.00138854	0.00179351	0.00304615	0.00187618	0.00130794	0.00223337	0.000635	0.00188765	0.00071998	0.0019939	0.00160616
1375.48	0.00138618	0.00159824	0.00096054	0.00186365	0.00120891	0.00178228	0.00076615	0.00081032	0.00081032	0.00148695	0.00216677	0.00178121	0.00171238	0.00226549	0.00089073	0.00069237	0.00103785	0.00127277	0.00164449	0.00217321	0.00069299	0.00017207	0.00247082	0.00024888	0.00090951	0.00083438	0.00121553	0.00167986	0.00213057	0.00250029	0.00105435	0.00199711	0.00059664	0.00052106	0.00114414	0.001483	0.00067828	0.00202775	0.00108688	0.0018206	0.00313752	0.00188887	0.00130061	0.00224485	0.00049824	0.00179472	0.00059874	0.0019834	0.00158485
1373.24	0.00166565	0.00135855	0.00139238	0.00164897	0.00109539	0.00177049	0.00082868	0.00104792	0.00104792	0.00140588	0.0020813	0.00151327	0.00167752	0.0021493	0.00131839	0.00092904	0.00120154	0.00123393	0.00147045	0.00202452	0.00070754	0.00016098	0.00233284	0.00023935	0.00091497	0.00075174	0.00133834	0.00157877	0.00180064	0.00221179	0.00132016	0.00207213	0.00069367	0.00058637	0.00129401	0.00159983	0.0005484	0.00201777	0.00089648	0.00175613	0.00318167	0.00190489	0.00133077	0.00215427	0.00046373	0.0016404	0.0005036	0.00205874	0.00140306
1371	0.00199629	0.00100532	0.00165642	0.00136772	0.00090337	0.00180095	0.00097387	0.00145268	0.00145268	0.00146172	0.00182871	0.00118231	0.00177667	0.00194634	0.00177476	0.00105581	0.00129924	0.00107824	0.00127518	0.00196193	0.00066404	0.00013708	0.0021646	0.00021129	0.00094149	0.00070266	0.00145661	0.0013882	0.00129119	0.00181594	0.00159723	0.00201041	0.00086852	0.0008847	0.00144773	0.00138295	0.00038753	0.00210925	0.00103974	0.00172936	0.00312849	0.00185626	0.00126721	0.00198994	0.00045543	0.00136773	0.00043003	0.00213002	0.00113664
1368.76	0.00224666	0.00084368	0.00176508	0.00115262	0.00089038	0.00183692	0.00114406	0.00161944	0.00161944	0.00155317	0.00164167	0.00102662	0.0019052	0.00178781	0.00217044	0.00116556	0.00144191	0.00095829	0.00117014	0.00190921	0.00065137	0.00010087	0.00193632	0.00025751	0.0010829	0.00069289	0.00161665	0.00116959	0.00080984	0.00139713	0.00176506	0.00187482	0.00099292	0.001258	0.00143632	0.00136932	0.00043585	0.00222226	0.00125333	0.00159852	0.00313325	0.00164169	0.00110917	0.00194601	0.00051785	0.00122188	0.00043912	0.00219128	0.00091268
1366.51	0.00241073	0.00078588	0.00178341	0.00090374	0.00108524	0.00192868	0.0012411	0.00159488	0.00159488	0.00151306	0.00145884	0.00101289	0.0018509	0.00157863	0.00240759	0.00109249	0.00137817	0.00079955	0.00113756	0.00204062	0.00056389	8.4774e-05	0.00169945	0.00026387	0.0012244	0.00071645	0.00190991	0.00105178	0.00055342	0.00096205	0.00201748	0.00186516	0.00087654	0.00165967	0.00141721	0.00127672	0.00049765	0.00224875	0.0016991	0.00140109	0.00298895	0.00149373	0.0010304	0.00191151	0.00064509	0.0013082	0.00056718	0.00224515	0.00080194
1364.27	0.00249056	0.00096826	0.00193308	0.000717	0.00131108	0.00194524	0.00140224	0.00147871	0.00147871	0.00146638	0.00137151	0.00104708	0.0018895	0.00142795	0.00245538	0.00114927	0.00116913	0.00070882	0.00113011	0.00205404	0.00044205	0.00011746	0.00149056	0.00028905	0.00135677	0.00081636	0.00204741	0.00096207	0.00044066	0.00076705	0.00220636	0.00194574	0.00074213	0.00207124	0.00119879	0.00108612	0.00065761	0.00227937	0.00205734	0.00114114	0.00287289	0.00132101	0.00090968	0.00195917	0.000883	0.00139109	0.00069465	0.00233144	0.00076369
1362.03	0.00244669	0.00135359	0.00187777	0.00072664	0.00156083	0.00198406	0.00159955	0.00131046	0.00131046	0.00151662	0.00126266	0.00127806	0.00202802	0.00143816	0.00226157	0.0010565	0.00108519	0.00070264	0.00114234	0.00207976	0.00046098	0.00016203	0.0013316	0.00034133	0.00132675	0.00096077	0.00188807	0.00108791	0.00037708	0.00072464	0.00220545	0.00191776	0.00080127	0.00224552	0.001016	0.00096052	0.00092382	0.00217125	0.00227663	0.00101481	0.00273814	0.00120414	0.00079353	0.00203009	0.00089299	0.00139607	0.00089867	0.00228012	0.00088078
1359.79	0.00237544	0.0018836	0.00190494	0.00083645	0.00198293	0.00202704	0.00175396	0.00111923	0.00111923	0.00156687	0.00142424	0.00158318	0.00204257	0.00148322	0.00206637	0.00098317	0.00104194	0.00087267	0.00118019	0.00208235	0.00054884	0.00025549	0.00129929	0.00044344	0.0012929	0.0011446	0.0016509	0.00115108	0.0005829	0.00084952	0.00209568	0.00207152	0.00079937	0.00213169	0.00089041	0.00113297	0.0012555	0.00194974	0.00240259	0.00092802	0.00265067	0.00115433	0.0009355	0.00208693	0.00097994	0.0015518	0.00110977	0.00220161	0.00111434
1357.54	0.00233306	0.00234338	0.00207433	0.00088007	0.0022516	0.00193599	0.00186437	0.00118372	0.00118372	0.00152144	0.00160973	0.00187744	0.00199105	0.00154058	0.00187633	0.00091697	0.00096963	0.00093823	0.0011084	0.00195076	0.00056141	0.00037869	0.00135522	0.00048763	0.00120399	0.00132133	0.00138364	0.00141087	0.00091206	0.00111851	0.00201933	0.00232262	0.00080975	0.00194144	0.00091888	0.00120191	0.00140583	0.0017562	0.00261086	0.00103652	0.00253382	0.00124673	0.00120264	0.00201511	0.00102644	0.00164353	0.00120642	0.00212972	0.00130511
1355.29	0.00230105	0.00271568	0.00216814	0.00109894	0.00233983	0.00181321	0.00206621	0.00145478	0.00145478	0.0016467	0.00188359	0.00212976	0.00212221	0.0017091	0.00179575	0.00086769	0.00115673	0.00104953	0.0009922	0.00169551	0.00070823	0.00050555	0.0014998	0.00058496	0.00116412	0.00142706	0.00104075	0.00156517	0.00122196	0.00149672	0.00188855	0.00244593	0.0009661	0.0018652	0.00105688	0.00145583	0.00161722	0.00157463	0.00260619	0.00132187	0.00262219	0.00127275	0.00148048	0.00200041	0.00102662	0.0016303	0.00120473	0.00209326	0.00148993
1353.05	0.00227595	0.00284161	0.0020751	0.00126599	0.00234522	0.00166017	0.00212961	0.00175086	0.00175086	0.00179117	0.00214137	0.00234811	0.00223525	0.00188742	0.00178486	0.00071149	0.00139986	0.00114852	0.0009231	0.00151965	0.00080288	0.00059639	0.00160657	0.00065901	0.0010185	0.00126474	0.00078374	0.00171192	0.00163134	0.00176417	0.00160057	0.00241708	0.00117764	0.00171891	0.00123862	0.00163156	0.00169694	0.00140114	0.00248561	0.00166539	0.00275749	0.0013683	0.00168751	0.00187748	0.00090317	0.00162659	0.00114993	0.00205923	0.00158884
1350.8	0.00234098	0.00287335	0.00203983	0.00147683	0.00239367	0.00151267	0.00212571	0.00209951	0.00209951	0.00173714	0.00247252	0.00241035	0.0023316	0.00205344	0.00203769	0.0005834	0.00148118	0.00118003	0.00095006	0.00143802	0.00082995	0.00069264	0.00166759	0.00071613	0.00107591	0.00109896	0.00073075	0.00167334	0.00209436	0.00194653	0.00155671	0.00243654	0.00129961	0.00165178	0.00138363	0.00179822	0.00169391	0.00138577	0.00253101	0.00198364	0.0029607	0.00147267	0.00182742	0.00172421	0.00100092	0.00190654	0.001054	0.00219076	0.00166934
1348.56	0.00244924	0.00271537	0.0019917	0.00178261	0.00222902	0.00135898	0.00215811	0.00255977	0.00255977	0.00165488	0.00263226	0.00236074	0.00238912	0.00223622	0.00219706	0.00059063	0.00145742	0.00108565	0.00093925	0.00128412	0.00083116	0.00074772	0.00162761	0.00074088	0.00107945	0.00092364	0.00088709	0.00176506	0.00246101	0.00209294	0.00162042	0.0022588	0.0014652	0.00172389	0.00145306	0.00195962	0.00157938	0.00140483	0.0024208	0.00235344	0.00323018	0.00150668	0.00170582	0.00154688	0.00098388	0.00211188	0.00099535	0.00243019	0.00168201
1346.31	0.00260169	0.0024016	0.00185142	0.00211212	0.00203316	0.00132569	0.00222624	0.00286191	0.00286191	0.00170919	0.00279627	0.00224834	0.00251933	0.00245271	0.00228208	0.00069808	0.00143921	0.0011404	0.00099537	0.00124605	0.00093205	0.00079489	0.00151819	0.00081138	0.00110679	0.00073038	0.00111441	0.00167966	0.00279822	0.00215802	0.001722	0.00188071	0.00166196	0.00178573	0.00136526	0.00209125	0.00148807	0.00158703	0.00223708	0.00268468	0.00361649	0.0015502	0.00146752	0.00158798	0.0008829	0.00231812	0.0011217	0.0026632	0.00176759
1344.06	0.0028284	0.00195489	0.00185661	0.00223764	0.00180461	0.00133157	0.00233248	0.00306871	0.00306871	0.00168354	0.00292194	0.00216447	0.0025978	0.00260096	0.00216589	0.00089141	0.00130335	0.00119972	0.00104381	0.00123556	0.00092523	0.00084951	0.00139282	0.00083506	0.00106298	0.00053918	0.00142876	0.0017354	0.00313406	0.00218513	0.00177087	0.00157549	0.0017489	0.00179592	0.00131291	0.00211164	0.00128192	0.00175716	0.00196937	0.00299196	0.00386133	0.00164495	0.00126291	0.00157115	0.00081313	0.00249087	0.00127502	0.00285728	0.00185594
1341.82	0.00313573	0.00152724	0.00205491	0.00242763	0.00162476	0.00140321	0.00252143	0.00334133	0.00334133	0.00168701	0.00302785	0.00206578	0.00269363	0.00272975	0.00203124	0.00116242	0.00134825	0.00125594	0.00101405	0.00122244	0.00097793	0.00092773	0.00135032	0.00087443	0.00122062	0.00067692	0.00172793	0.00175327	0.00324	0.00224529	0.00201894	0.00133418	0.00180328	0.00179042	0.0013984	0.00235506	0.0010841	0.00188172	0.00191657	0.00328266	0.00399233	0.00177103	0.00122931	0.00165528	0.00082663	0.00271178	0.00148515	0.00297794	0.00199791
1339.57	0.00343295	0.00115196	0.00222156	0.00259638	0.00143663	0.00149029	0.00277877	0.00354113	0.00354113	0.00199163	0.00300705	0.00209237	0.00271784	0.00289706	0.00176167	0.00142871	0.00140143	0.00134579	0.00088863	0.00121431	0.00104695	0.00099091	0.00135312	0.00093922	0.00115103	0.00078057	0.00198109	0.00188045	0.00331131	0.00234581	0.00214586	0.00120973	0.00182875	0.00176207	0.00154511	0.00260521	0.00090552	0.00194533	0.00161653	0.00350278	0.00406984	0.00184415	0.00133082	0.00181217	0.00084907	0.00271334	0.00172672	0.002968	0.00204489
1337.32	0.00371236	0.00087571	0.00239243	0.00261904	0.00133833	0.00155813	0.00305441	0.00347047	0.00347047	0.00245688	0.00298007	0.00215106	0.00278502	0.00292595	0.00166367	0.00151699	0.00151007	0.00146723	0.00087248	0.00127176	0.0011279	0.00106518	0.00137441	0.00099775	0.00106362	0.00081934	0.00219407	0.00191528	0.00328607	0.00239002	0.00221551	0.00121628	0.00186636	0.00179071	0.00171553	0.00273653	0.00085419	0.00199096	0.00155551	0.00358477	0.00401813	0.00189795	0.00151989	0.00202941	0.00094921	0.00273752	0.00190181	0.00278504	0.00209741
1335.07	0.0039628	0.000819	0.00253686	0.00262759	0.00119019	0.00167124	0.00339782	0.00341705	0.00341705	0.00290455	0.00282758	0.00217236	0.00275841	0.0028106	0.00179886	0.00151558	0.00161677	0.00145803	0.00084887	0.00136664	0.00111779	0.00113528	0.0014598	0.00101401	0.00097909	0.00103378	0.00240579	0.00202736	0.00314764	0.00242759	0.00215166	0.00148275	0.00181049	0.00185481	0.00210031	0.00286018	0.0009028	0.00182347	0.00139583	0.00361442	0.00379515	0.00193649	0.001755	0.00203211	0.00106314	0.00267908	0.00190394	0.00249002	0.00207011
1332.82	0.00412803	0.00105243	0.00258378	0.00268084	0.00114377	0.00173044	0.0035923	0.00339401	0.00339401	0.00334586	0.00251756	0.00207102	0.00270688	0.00264618	0.00209336	0.00146006	0.0017958	0.0014566	0.00082136	0.00148051	0.00112774	0.00118803	0.00151371	0.0010704	0.00088618	0.00128101	0.00246195	0.00201552	0.00294873	0.00258492	0.00217564	0.00171753	0.00181688	0.00193377	0.00239769	0.00281238	0.00098436	0.00177683	0.00139034	0.00346676	0.00350976	0.00188088	0.0017435	0.00209615	0.00110895	0.00261794	0.00191234	0.0022146	0.00197319
1330.57	0.00416128	0.0013975	0.00247533	0.00260001	0.00104313	0.00182042	0.00380727	0.00335904	0.00335904	0.0036767	0.00214473	0.001933	0.00257647	0.00247477	0.00240496	0.0014548	0.00168269	0.00145426	0.00093108	0.00156805	0.00117124	0.00121307	0.00152625	0.0011324	0.00069747	0.00143709	0.00265636	0.00198129	0.00290489	0.00277434	0.00215732	0.00205726	0.00182875	0.0020976	0.00244921	0.00254165	0.00114161	0.00175717	0.0012896	0.00334384	0.0033032	0.00177287	0.0015519	0.00205523	0.00110667	0.00250285	0.00194765	0.00200194	0.00184709
1328.32	0.00409236	0.0017847	0.00240135	0.00246235	0.00085044	0.00193145	0.00389845	0.00338601	0.00338601	0.00382122	0.00183992	0.00161574	0.00242264	0.00212996	0.00256506	0.0013771	0.00160843	0.00141082	0.00109711	0.00153562	0.0011881	0.00123579	0.00154372	0.00116274	0.00069061	0.00162128	0.00283667	0.00189677	0.00269205	0.00293491	0.00203518	0.00238241	0.00186147	0.00238169	0.00239014	0.00215424	0.0012862	0.00179174	0.00143982	0.00321719	0.00306696	0.0016846	0.00127445	0.00193743	0.00098683	0.00242326	0.00179922	0.00192869	0.00175472
1326.07	0.00391804	0.0022178	0.00224084	0.00241704	0.00070521	0.00208049	0.00398153	0.00369271	0.00369271	0.00360632	0.00153044	0.00128423	0.00221392	0.00187611	0.00259049	0.0014263	0.00148755	0.00142604	0.00108834	0.00151092	0.0011361	0.00125709	0.00153669	0.0012053	0.00080669	0.00186835	0.00287861	0.00187077	0.00242004	0.00302043	0.00186145	0.00259108	0.00176346	0.00240074	0.00229046	0.00176257	0.00136375	0.00184339	0.00145387	0.00309113	0.00275459	0.00154962	0.00098522	0.00175757	0.00080378	0.00227895	0.00161953	0.00197839	0.00169102
1323.82	0.00363429	0.00264093	0.00202755	0.00236071	0.00079065	0.00215831	0.00385401	0.00405615	0.00405615	0.00329085	0.00125304	0.0010619	0.0019927	0.0016947	0.00243812	0.00148744	0.00140182	0.00151432	0.001075	0.00142821	0.00113915	0.00127198	0.00145052	0.00128903	0.00086364	0.00189154	0.00291616	0.00181955	0.00215326	0.00295048	0.00184955	0.00260194	0.00179117	0.00235485	0.00187983	0.00144027	0.00143216	0.00203242	0.00151687	0.00277852	0.00247208	0.00133483	0.00074705	0.00168572	0.00079387	0.00217877	0.00152028	0.00204954	0.00162505
1321.57	0.00328449	0.00269739	0.00179421	0.00237123	0.00085218	0.00224413	0.00367211	0.00442283	0.00442283	0.00298844	0.00109692	0.00083785	0.00173695	0.00147587	0.00234667	0.001566	0.00109396	0.00150299	0.00114153	0.00124882	0.00114865	0.00130198	0.00146424	0.00135719	0.0009808	0.00195025	0.00294963	0.00175521	0.00186302	0.0026242	0.00179341	0.00271646	0.00177647	0.00224508	0.00148607	0.00121217	0.0015687	0.00207907	0.00159198	0.00248724	0.00228544	0.00116499	0.00072271	0.0015398	0.00087491	0.00199988	0.00147085	0.00200998	0.00157605
1319.31	0.00294008	0.00266581	0.00175533	0.00246534	0.0009249	0.00231739	0.00334971	0.00453937	0.00453937	0.00281378	0.00109057	0.00065987	0.00144467	0.00118347	0.00223723	0.00142137	0.00095594	0.00152523	0.00103142	0.00112091	0.00110732	0.00137482	0.00143575	0.00139735	0.00120435	0.00193544	0.00263779	0.00162466	0.00148953	0.0021579	0.00170328	0.00262076	0.00173045	0.00214059	0.00118138	0.00096733	0.00167905	0.00211439	0.00158607	0.00217136	0.00203837	0.00100934	0.00080105	0.00145354	0.00093515	0.00174521	0.00144665	0.00198144	0.00150134
1317.06	0.00265211	0.0023812	0.00166392	0.00233243	0.00115132	0.00234125	0.00304269	0.0044829	0.0044829	0.00266699	0.00105497	0.00067301	0.00117143	0.00092151	0.00237716	0.00145511	0.00085789	0.00162619	0.00090021	0.00112803	0.00114167	0.0014748	0.00137599	0.00148731	0.00142196	0.00189881	0.00221059	0.00147078	0.00130415	0.00167012	0.00184555	0.0024485	0.00170184	0.00177223	0.00096759	0.00085837	0.00182926	0.00214126	0.00140801	0.00188426	0.0018482	0.00086303	0.00095633	0.00138207	0.00097375	0.00142979	0.00156735	0.00178655	0.00150636
1314.81	0.00243926	0.00200631	0.00162739	0.00192658	0.00126414	0.00226918	0.00252788	0.00412776	0.00412776	0.00266989	0.00097503	0.00073817	0.00092376	0.0007174	0.00255175	0.00143709	0.00090129	0.00165603	0.00095747	0.00110551	0.001248	0.00159022	0.00136635	0.0015787	0.00151198	0.00181727	0.00185877	0.00132698	0.00121223	0.0011842	0.00209579	0.00227327	0.00180599	0.00160462	0.00081177	0.00085422	0.0020158	0.00215179	0.00114436	0.00154077	0.0017705	0.00091791	0.00114851	0.00139705	0.00103682	0.00113064	0.00173531	0.00150158	0.00145269
1312.55	0.00232055	0.0015207	0.00184465	0.00153515	0.00119776	0.00206095	0.00202864	0.00357889	0.00357889	0.00265734	0.00085761	0.00062926	0.00070155	0.00050009	0.00268907	0.00147863	0.00089058	0.00163622	0.00102988	0.00103253	0.0013186	0.00172966	0.00139208	0.00164806	0.00179207	0.0018235	0.00142858	0.00117478	0.00109124	0.00090456	0.00229601	0.00194003	0.00179492	0.00154273	0.00086845	0.00071186	0.00208245	0.00203439	0.0009772	0.00136579	0.00169413	0.00102276	0.00123952	0.00140115	0.00095387	0.00086728	0.00192733	0.001263	0.00140153
1310.3	0.00227361	0.00133418	0.00207688	0.00101035	0.00108549	0.00183841	0.00166467	0.00288626	0.00288626	0.00256597	0.00072626	0.0006508	0.00057996	0.00044208	0.00272679	0.00136998	0.00112805	0.00172186	0.00103753	0.00104041	0.00133269	0.00185417	0.00122481	0.00169047	0.00198189	0.00173453	0.00121086	0.00119707	0.00101061	0.00068395	0.00234544	0.00149322	0.00188666	0.0015871	0.00084487	0.00068218	0.00209335	0.00202015	0.00077014	0.0013089	0.00146707	0.001061	0.0012811	0.00151883	0.00079546	0.00070991	0.00207185	0.00114496	0.00134255
1308.04	0.00223237	0.00122192	0.00205337	0.00052977	0.0010905	0.00155715	0.00147412	0.00241093	0.00241093	0.00245943	0.00050303	0.00059502	0.000648	0.00045579	0.00281603	0.00142026	0.00138737	0.00179435	0.00115735	0.00109087	0.00136134	0.00193525	0.00113684	0.00176668	0.00205106	0.00170434	0.00128065	0.00131686	0.00097727	0.0006213	0.00235615	0.00127552	0.00195739	0.00149197	0.00088085	0.00080394	0.00208575	0.00203364	0.00070997	0.0011749	0.00129936	0.00109972	0.00120596	0.00167205	0.0008738	0.00065635	0.00205045	0.00097072	0.00136603
1305.79	0.00213881	0.00128059	0.00207065	0.00032396	0.00099731	0.00134912	0.00137069	0.00196609	0.00196609	0.00229497	0.00034044	0.00052597	0.00081446	0.00055759	0.00269499	0.00130601	0.00157505	0.00179548	0.00123676	0.00110061	0.00133746	0.00197854	0.0010433	0.00178697	0.00190919	0.00160337	0.00141808	0.00145994	0.00092884	0.00057886	0.0021248	0.00107166	0.00192781	0.00160809	0.00088867	0.00080191	0.00202788	0.00193739	0.00080672	0.00102871	0.00108436	0.00104814	0.00100602	0.00185549	0.00106564	0.00070676	0.00202305	0.00090279	0.00125099
1303.53	0.00197049	0.00139748	0.0021161	0.00032109	0.00100506	0.00122408	0.00145995	0.00171559	0.00171559	0.00221416	0.00037907	0.00042874	0.00100104	0.00060307	0.00260454	0.00121121	0.00174563	0.00178167	0.00116622	0.00110059	0.00127476	0.00199806	0.00092731	0.00179372	0.00187436	0.00152095	0.00152034	0.00151333	0.00098589	0.00061458	0.00177574	0.0009495	0.00177802	0.00169405	0.00084754	0.0007831	0.00191266	0.00192205	0.00099762	0.00100185	0.0009174	0.00087029	0.00077494	0.00196152	0.00129758	0.00078614	0.00205372	0.000971	0.00120894
1301.27	0.00169606	0.00159558	0.00193018	0.00032195	0.00108962	0.00130566	0.00174814	0.0016679	0.0016679	0.00212647	0.00054835	0.00055704	0.00124412	0.00072093	0.0024537	0.00098674	0.00193735	0.00179252	0.00112144	0.00117354	0.00126665	0.00197858	0.00084182	0.00180793	0.00168573	0.00140152	0.00171058	0.00150566	0.00115458	0.0006192	0.00137481	0.00108881	0.00161473	0.00163414	0.00082048	0.00081419	0.00184503	0.00195524	0.00114207	0.00098782	0.00072906	0.00076608	0.00070549	0.00202881	0.00154157	0.00090243	0.00196536	0.00116872	0.00118234
1299.02	0.00138403	0.00163835	0.00179214	0.00039625	0.00129106	0.00147206	0.00202651	0.00172824	0.00172824	0.00203387	0.00081023	0.00075898	0.00138868	0.00083288	0.00221182	0.00107108	0.00199468	0.00173004	0.00113427	0.00120897	0.00135589	0.00195347	0.00087364	0.00187562	0.0016024	0.0013213	0.00175317	0.00124906	0.00134642	0.00064186	0.00107997	0.00126342	0.00143819	0.00140857	0.00079976	0.00083027	0.00177693	0.00180368	0.00130927	0.00088912	0.00069567	0.00088292	0.00056416	0.00198356	0.00186297	0.00101471	0.00189545	0.00134573	0.00120472
1296.76	0.00110661	0.00154297	0.00170551	0.00042662	0.00135984	0.0016299	0.00230673	0.00170479	0.00170479	0.00174554	0.00112526	0.0011131	0.00135763	0.00097828	0.00196228	0.00105118	0.00190531	0.00160128	0.00110008	0.00114769	0.00145176	0.00194259	0.00087355	0.00194152	0.00152905	0.00123419	0.00167444	0.00102399	0.00151038	0.00050496	0.00085014	0.00134504	0.00124577	0.00122079	0.00079209	0.00073782	0.00171754	0.00156679	0.00139083	0.00085277	0.00064235	0.00094773	0.00056652	0.00183179	0.0018769	0.00103454	0.00190393	0.00161261	0.00113222
1294.5	0.00087433	0.00159908	0.00160171	0.00052835	0.00136339	0.00168945	0.00255408	0.00171364	0.00171364	0.00150318	0.00136531	0.00144641	0.00117972	0.00110514	0.00188319	0.00111127	0.00180263	0.00149452	0.00110009	0.00100365	0.00153202	0.00193711	0.00086577	0.00203124	0.00166431	0.00128064	0.0016401	0.0008546	0.00155326	0.00040653	0.00072025	0.00142122	0.00114873	0.00102216	0.0008215	0.0007257	0.00166422	0.00140173	0.00131277	0.00093851	0.0006198	0.00120241	0.00075861	0.00166227	0.00183718	0.00102585	0.00179939	0.00180318	0.00113482
1292.24	0.00076554	0.00165332	0.00148243	0.00074411	0.00133465	0.00173351	0.00276987	0.00148702	0.00148702	0.00113154	0.0013919	0.00181555	0.00108918	0.00124977	0.00180015	0.00112145	0.00148224	0.00142187	0.00117075	0.00097355	0.00166434	0.0019236	0.00088532	0.00214402	0.00173418	0.00133562	0.00160269	0.00082283	0.00143145	0.00039947	0.00062286	0.00152046	0.00114548	0.00080651	0.00098346	0.00083638	0.00166717	0.00115666	0.00127962	0.00096241	0.00053248	0.00144641	0.00108266	0.00159879	0.00184331	0.00110418	0.0016444	0.00181477	0.00106588
1289.98	0.00083516	0.00155108	0.00144206	0.00092455	0.00129717	0.00169519	0.00268626	0.00114711	0.00114711	0.0008397	0.00134489	0.00202523	0.0010183	0.00124441	0.00175304	0.00115733	0.001255	0.00135335	0.00117363	0.0008851	0.0017234	0.00191806	0.00087728	0.00220039	0.0017796	0.00143747	0.00153661	0.00089166	0.00129352	0.00042221	0.00046807	0.00153687	0.00111005	0.00057666	0.00112529	0.00099212	0.00170831	0.00095394	0.00126681	0.0009895	0.00052496	0.00153696	0.00136139	0.00159544	0.00191936	0.00110108	0.00157199	0.00161604	0.00101134
1287.72	0.0010197	0.00156103	0.00129089	0.00121976	0.00126403	0.00162876	0.00262194	0.0008727	0.0008727	0.00070974	0.00117969	0.00202563	0.00100915	0.00115167	0.00177105	0.00100602	0.00106278	0.00133164	0.00115805	0.00090486	0.00176165	0.00191707	0.00087121	0.00222037	0.0017259	0.001603	0.00145968	0.00120938	0.00113742	0.00067276	0.00051919	0.0014855	0.00098273	0.00041389	0.00134949	0.00100436	0.00176446	0.00093858	0.00128423	0.00104699	0.00047262	0.0014559	0.00170682	0.00160454	0.00205821	0.00116216	0.00156171	0.00142715	0.00096767
1285.46	0.00123604	0.00167326	0.00119089	0.00149883	0.00139164	0.0016171	0.00234527	0.00070346	0.00070346	0.00074584	0.00096501	0.00192838	0.00104816	0.00094597	0.00161569	0.00102885	0.00094584	0.00134323	0.00117373	0.00096928	0.0017681	0.00188847	0.00085953	0.00221245	0.00161901	0.0016891	0.00148121	0.0015516	0.00098902	0.00109452	0.00053615	0.00141767	0.00091025	0.00034715	0.00148145	0.00105527	0.00183742	0.00099988	0.0013233	0.00110871	0.00041191	0.00154013	0.00193538	0.0017006	0.00230027	0.00133281	0.00155912	0.00106846	0.00090441
1283.2	0.00151136	0.00162336	0.00113843	0.00159301	0.00157535	0.00162743	0.00199876	0.00056658	0.00056658	0.0008211	0.00086318	0.00169108	0.00115338	0.00080956	0.0013376	0.00096923	0.00089999	0.00134867	0.00123292	0.00113159	0.00175393	0.00185276	0.00088689	0.0021905	0.00137761	0.0017432	0.00138049	0.00192951	0.00090317	0.00154283	0.00063864	0.00143824	0.00094664	0.00027187	0.00164223	0.00116396	0.00188778	0.00105192	0.00154968	0.00091038	0.00036451	0.00138356	0.0019778	0.00171132	0.00243663	0.00137401	0.001783	0.0008263	0.00088941
1280.94	0.0017239	0.00148616	0.00112647	0.00152693	0.00172277	0.00167439	0.00166747	0.00068556	0.00068556	0.00106066	0.00090322	0.00147117	0.00116161	0.00066507	0.00093017	0.00097384	0.00115321	0.00137304	0.00133193	0.00109439	0.00164272	0.00180839	0.00090016	0.00211567	0.00108806	0.00174075	0.00141933	0.00220498	0.00095765	0.00188943	0.00079922	0.00148478	0.00094865	0.00024793	0.00171636	0.00099405	0.00186931	0.00109212	0.00174401	0.00080977	0.00040383	0.00127071	0.00175838	0.00156257	0.0025083	0.00127547	0.00191584	0.00072436	0.00085701
1278.68	0.00181464	0.00140228	0.00113674	0.00154488	0.00183116	0.00179373	0.00168843	0.00080258	0.00080258	0.00128442	0.00103783	0.00121549	0.00104914	0.00070992	0.00063945	0.00101183	0.0011612	0.00141243	0.00142129	0.00115162	0.00157517	0.00174634	0.00092944	0.00209223	0.00080029	0.00171547	0.00141769	0.00251807	0.00098086	0.00210984	0.0012838	0.00163291	0.00108992	0.00050213	0.00169319	0.0008643	0.00182323	0.00115809	0.00181563	0.00071432	0.00048682	0.00127068	0.00145421	0.00134718	0.00243018	0.00121999	0.00198451	0.00073981	0.000767
1276.41	0.00174479	0.00124796	0.00134015	0.00148048	0.00172831	0.00182823	0.00155373	0.0008105	0.0008105	0.00140229	0.00125528	0.00114153	0.00095632	0.00072368	0.00048515	0.00095672	0.00124251	0.00149113	0.00141749	0.0011164	0.00146418	0.00163864	0.00097958	0.00205338	0.00054861	0.00153399	0.00153927	0.00268771	0.00106273	0.00207095	0.00151125	0.00177564	0.00130009	0.00082375	0.00165525	0.00090161	0.00173773	0.00120803	0.00175888	0.00071708	0.00061581	0.00133213	0.00123404	0.0010924	0.00202755	0.00107282	0.00189424	0.00077633	0.00062648
1274.15	0.00158874	0.00108379	0.00162579	0.00136659	0.00147141	0.00184507	0.00159181	0.00084882	0.00084882	0.00149995	0.00142759	0.00114078	0.00097136	0.00094156	0.00049504	0.00075442	0.00136905	0.00162795	0.00142845	0.0010459	0.00132368	0.00152532	0.00102572	0.00200604	0.00044918	0.00143198	0.00158293	0.00268931	0.00123813	0.00201267	0.0017646	0.00197761	0.00154349	0.00114031	0.0016684	0.00109258	0.0015896	0.00125466	0.00172854	0.00070066	0.00083335	0.00118159	0.00111101	0.0008097	0.00158245	0.0009284	0.00179526	0.00101359	0.00065894
1271.89	0.00127408	0.00080923	0.00179209	0.00138449	0.00121143	0.00190436	0.00170365	0.00091404	0.00091404	0.00162241	0.00148187	0.00126806	0.00097296	0.00106606	0.00058454	0.00070845	0.00147766	0.00176903	0.00149274	0.00093552	0.00116561	0.00138252	0.00101298	0.00193314	0.00049434	0.00126127	0.00176768	0.00252798	0.0013945	0.00185317	0.00197904	0.00204574	0.00153579	0.00139075	0.00159024	0.00123751	0.00144847	0.00129638	0.00149255	0.00092619	0.00102357	0.00124266	0.0009926	0.00056773	0.00124853	0.00104746	0.00155788	0.00117469	0.00064447
1269.62	0.00092302	0.00074668	0.00189432	0.00151187	0.0010138	0.00187221	0.0017386	0.00087717	0.00087717	0.00164535	0.00144183	0.00130696	0.00097944	0.00126669	0.00088056	0.00064163	0.00133348	0.00185736	0.00152904	0.00093022	0.00108553	0.00123024	0.00097405	0.00189992	0.00066525	0.00115777	0.00173498	0.00245548	0.00139526	0.00177354	0.00221711	0.00203033	0.00163601	0.00166513	0.00147064	0.00149783	0.00131875	0.00146058	0.00123514	0.00117935	0.00115308	0.00116901	0.00110385	0.00045484	0.0008364	0.00130408	0.00151242	0.00133021	0.00078617
1267.36	0.0005898	0.0007744	0.00194612	0.00159349	0.00085961	0.00175472	0.00149033	0.00097168	0.00097168	0.00166884	0.0012771	0.00151938	0.00110248	0.00136921	0.00119443	0.00056967	0.00136602	0.00188642	0.00160536	0.00080903	0.00097623	0.00107009	0.00085977	0.00182753	0.00092216	0.00096965	0.00168943	0.00225985	0.00139914	0.0016987	0.0021262	0.00187098	0.00157699	0.0017386	0.00149057	0.00168348	0.00117295	0.00149188	0.00103069	0.00143419	0.00120998	0.00113165	0.00120602	0.00038841	0.00050503	0.00152018	0.00154855	0.00145334	0.00102508
1265.1	0.00036597	0.00073915	0.00184509	0.00156233	0.00082287	0.00169644	0.00137748	0.00112549	0.00112549	0.00162959	0.0011142	0.00160727	0.00123792	0.00159821	0.00135209	0.00060605	0.00132805	0.00185223	0.00180299	0.0006785	0.00087569	0.00094273	0.00068455	0.00176922	0.00119116	0.00094937	0.00141229	0.00201512	0.00138193	0.00171228	0.0021901	0.00181214	0.00137806	0.00177382	0.00159921	0.00186674	0.00108306	0.00135247	0.00094487	0.00156566	0.00129314	0.00104784	0.00121602	0.0004721	0.00048827	0.00174394	0.00170688	0.00155872	0.00130685
1262.83	0.00023657	0.00078203	0.00164161	0.00156545	0.00085501	0.00160583	0.00118978	0.00114633	0.00114633	0.0016106	0.00106462	0.00168273	0.00126006	0.0015908	0.00145807	0.00071731	0.0011532	0.00173833	0.00193866	0.00060837	0.00082007	0.00082659	0.00051278	0.00173801	0.00132796	0.00088117	0.00110111	0.0018604	0.00123852	0.00169517	0.00229459	0.00167314	0.00116977	0.00174328	0.00169286	0.00188281	0.00103674	0.00116298	0.00078513	0.00185736	0.00125084	0.00112667	0.00116107	0.00064138	0.00056933	0.00193706	0.00186196	0.00164125	0.00146479
1260.56	0.00032807	0.00100893	0.0015435	0.00144041	0.00099536	0.00148035	0.00097129	0.00114259	0.00114259	0.0015237	0.00114532	0.00166089	0.0014249	0.00167909	0.00152862	0.00066912	0.00098646	0.00159078	0.00187588	0.00050038	0.00085737	0.00075626	0.00037745	0.00174749	0.00141666	0.00085102	0.00082343	0.00179458	0.00125899	0.00173748	0.00242294	0.0015311	0.00109645	0.00176398	0.00193692	0.00188148	0.00103589	0.00108206	0.00076641	0.0021004	0.00133861	0.00112214	0.0012108	0.00096887	0.00064982	0.00201509	0.00196922	0.00172276	0.00160199
1258.3	0.00059152	0.00098315	0.00144506	0.00134938	0.00102937	0.00144951	0.00079582	0.00124009	0.00124009	0.0013874	0.00130399	0.00165512	0.00164407	0.0017381	0.00156916	0.00059078	0.0009554	0.00146657	0.00171396	0.00042319	0.00088687	0.00071446	0.0002444	0.00174374	0.0013703	0.00074528	0.00071967	0.00158298	0.00145299	0.00166201	0.00245855	0.0012883	0.00083127	0.00165883	0.00216449	0.00191239	0.00105608	0.00086542	0.00077113	0.00219472	0.00143173	0.00131328	0.00118264	0.00118582	0.00073913	0.00191834	0.00195434	0.00173667	0.00160562
1256.03	0.00097219	0.00094774	0.00130874	0.00113076	0.00100568	0.00141419	0.00082563	0.00120514	0.00120514	0.00120852	0.00151367	0.00160771	0.00188032	0.00183518	0.00155518	0.00056118	0.00084551	0.00140458	0.00155876	0.00050717	0.0009323	0.00070817	0.00020253	0.00179211	0.00128222	0.00077611	0.00069809	0.00135645	0.00166981	0.0017495	0.0025519	0.00116315	0.00066927	0.00160818	0.00234603	0.00197808	0.00111621	0.00079287	0.00081811	0.00222342	0.00147204	0.00138236	0.00123937	0.00145473	0.00086887	0.00192414	0.00187755	0.00178363	0.00155772
1253.76	0.00141262	0.00096818	0.0011798	0.00108412	0.00102902	0.00137847	0.00082099	0.00116514	0.00116514	0.00109979	0.00163774	0.00163735	0.00206518	0.00184235	0.00158977	0.00056748	0.00069268	0.00130245	0.00129205	0.00070418	0.0009748	0.00072129	0.00022039	0.00184501	0.00127361	0.0007998	0.0008661	0.00120258	0.00179896	0.00176736	0.00254599	0.00093728	0.00059891	0.00161331	0.00226438	0.00187275	0.00109769	0.00101848	0.00082728	0.00238659	0.00144171	0.00143318	0.00135722	0.0016409	0.00090309	0.00189297	0.00170487	0.00184189	0.00153955
1251.49	0.00186662	0.00084485	0.00106915	0.00112303	0.00095084	0.0013757	0.00084258	0.00113365	0.00113365	0.00101031	0.00165966	0.00154046	0.00226839	0.00195247	0.00162557	0.00061349	0.00075424	0.00125876	0.00108584	0.00089157	0.00101029	0.00075086	0.00026494	0.00186884	0.00133158	0.00083418	0.0010576	0.00108885	0.00202581	0.00167892	0.00246774	0.00076724	0.00045527	0.00162697	0.002148	0.00169518	0.00106655	0.00129027	0.00083781	0.00232642	0.00147141	0.00142763	0.00156214	0.0017836	0.00091195	0.00171518	0.00156385	0.00174661	0.00147571
1249.23	0.00222379	0.00072833	0.00088599	0.00127899	0.00075581	0.00135936	0.00088915	0.00112347	0.00112347	0.00091921	0.00151963	0.00158842	0.00233312	0.0018651	0.0016567	0.00076766	0.00076945	0.00127027	0.00105415	0.00112146	0.00102592	0.00076434	0.00038185	0.00187886	0.00134632	0.00086582	0.00118965	0.0009319	0.00200849	0.00159406	0.00231307	0.00064491	0.00036787	0.00158958	0.0018261	0.00151149	0.00101761	0.00140133	0.00079891	0.0021793	0.00133419	0.00139745	0.00176739	0.0018205	0.00092142	0.00157916	0.00152072	0.00165185	0.00147212
1246.96	0.00241329	0.00078838	0.00075487	0.00129998	0.00066054	0.00126943	0.00105366	0.0010151	0.0010151	0.00095791	0.0013683	0.00166312	0.00230321	0.00167718	0.00150325	0.00093263	0.00072088	0.00123732	0.00110678	0.00127538	0.00099169	0.00076202	0.00048477	0.00186162	0.00144061	0.0009856	0.00125365	0.0007814	0.00178634	0.00154381	0.00216509	0.00066081	0.00036892	0.00160289	0.00151626	0.00119081	0.00098244	0.00155981	0.00077867	0.00204075	0.0011239	0.00129744	0.00203035	0.00185406	0.00099858	0.00160137	0.00147483	0.00156044	0.00148736
1244.69	0.00246001	0.00086318	0.00075933	0.00147756	0.00057591	0.00118802	0.00104113	0.00094734	0.00094734	0.00108837	0.00122699	0.00164453	0.00208659	0.0014826	0.00136192	0.00103638	0.00079652	0.00115882	0.00111651	0.00129691	0.00098287	0.00075048	0.00054336	0.00181437	0.00147605	0.00103905	0.00129762	0.00072767	0.00152674	0.00134613	0.00197494	0.00062697	0.00039185	0.00153114	0.00116134	0.00078076	0.00092207	0.00151451	0.00082769	0.00195576	0.00097321	0.00120864	0.00223624	0.00181486	0.00097271	0.00146661	0.00136934	0.00145909	0.00144708
1242.42	0.00238958	0.00105892	0.00087603	0.00166283	0.00054155	0.001062	0.00100708	0.0008183	0.0008183	0.00125184	0.00111793	0.00150984	0.00182	0.00120162	0.00122924	0.00102496	0.0008993	0.00116609	0.00123381	0.00112173	0.00101173	0.00072213	0.00056242	0.00174862	0.00138338	0.00105631	0.00132429	0.00077548	0.00129863	0.00120224	0.00171116	0.0007066	0.00047828	0.00140912	0.00095873	0.00050233	0.00094665	0.00121998	0.00088963	0.0016696	0.00090973	0.0012427	0.00237993	0.00171597	0.00095415	0.00136095	0.00126786	0.00125879	0.00133602
1240.15	0.00222735	0.00133433	0.00107346	0.00173964	0.00064208	0.00087779	0.00103222	0.00071517	0.00071517	0.00133242	0.00106348	0.00145882	0.00157175	0.0009258	0.00115695	0.00089992	0.00087101	0.00112147	0.00132652	0.00092687	0.00107656	0.00070009	0.00058959	0.00172522	0.00129108	0.00116106	0.00150094	0.00075264	0.00096283	0.00109819	0.00139102	0.00079319	0.0006019	0.00121526	0.00081868	0.00034282	0.0010036	0.00100676	0.00106025	0.00141647	0.00089028	0.00122497	0.00238264	0.00156786	0.00089245	0.00149761	0.00105687	0.00121672	0.00134856
1237.88	0.00198137	0.00158784	0.00136947	0.00182985	0.00074512	0.00077692	0.00099756	0.00060559	0.00060559	0.00141796	0.00110558	0.00128995	0.00131239	0.00077766	0.0011527	0.00074544	0.00088721	0.00102213	0.0013704	0.00075984	0.00112198	0.00069401	0.00049797	0.0016968	0.00121557	0.00124388	0.00167009	0.00082152	0.00066135	0.00098813	0.00102247	0.00102789	0.00065766	0.00107967	0.00083043	0.00023374	0.00106329	0.00082192	0.00122259	0.00116805	0.00092583	0.0012872	0.00219491	0.00131191	0.00082987	0.00151659	0.00083753	0.00123646	0.00136985
1235.6	0.00170985	0.00176822	0.00160497	0.00197473	0.00076601	0.00076988	0.00081783	0.00048317	0.00048317	0.00140358	0.00103851	0.00110749	0.00115475	0.00064711	0.00123403	0.00069388	0.00087457	0.00103102	0.00143958	0.0006736	0.00124048	0.00071854	0.00047185	0.00172359	0.00112002	0.00125101	0.00178763	0.00105691	0.00057569	0.00091887	0.00079985	0.0012449	0.00074316	0.00097711	0.0009144	0.0004075	0.001139	0.00063296	0.00140922	0.00098432	0.00105328	0.00131602	0.00199154	0.00117006	0.00082534	0.00143036	0.00063066	0.00120886	0.00142181
1233.33	0.00140618	0.00183999	0.00167904	0.00216287	0.00083794	0.00082117	0.00074844	0.00041222	0.00041222	0.00137649	0.00092817	0.00097983	0.00115853	0.00050125	0.00122346	0.00078047	0.00086827	0.0010652	0.00149369	0.00061238	0.00132164	0.00074754	0.00047476	0.00174201	0.00108803	0.00125943	0.00182204	0.00129119	0.00049994	0.00093576	0.0008043	0.00145594	0.0007649	0.00090247	0.00100911	0.00071795	0.00121908	0.00056332	0.00156284	0.0007375	0.00122919	0.00145861	0.00180649	0.00106459	0.00094181	0.00155435	0.00059491	0.00113085	0.00156189
1231.06	0.00105709	0.0016676	0.00164468	0.00221798	0.00080033	0.00094933	0.00073918	0.0004535	0.0004535	0.00137577	0.00079861	0.00099485	0.00122623	0.00049616	0.00113712	0.00095181	0.00088936	0.00100891	0.00151253	0.00069082	0.00136748	0.0007821	0.00049711	0.00176819	0.00113944	0.00123561	0.00179652	0.00143345	0.0004822	0.00104227	0.00099183	0.00154874	0.00080427	0.00085944	0.00118904	0.00098305	0.00125852	0.00057599	0.00177804	0.00067004	0.00129093	0.00154637	0.0015902	0.00107828	0.00105626	0.00172931	0.00059651	0.00115802	0.00171227
1228.79	0.00070275	0.00159378	0.00143524	0.00233061	0.00062902	0.00121921	0.00074078	0.00056411	0.00056411	0.00141019	0.00067728	0.00098418	0.00124394	0.00051598	0.00103039	0.00113174	0.00091264	0.00097705	0.00154156	0.00071596	0.00137243	0.00080988	0.00045955	0.00176695	0.00114762	0.00118407	0.00160514	0.0016639	0.00053877	0.0012369	0.00130761	0.00154882	0.00090138	0.00101574	0.00123156	0.00129375	0.00129265	0.00048346	0.00192172	0.00067789	0.00121716	0.00172624	0.00144049	0.00114917	0.00115843	0.00167062	0.00075064	0.0010926	0.00177128
1226.51	0.00040499	0.0014586	0.00121725	0.0022668	0.00056902	0.001417	0.00083696	0.00060674	0.00060674	0.0014783	0.00055648	0.0010175	0.00130694	0.00052788	0.00090365	0.00125469	0.00093261	0.00098284	0.00147607	0.0007873	0.00136627	0.00083411	0.00048844	0.00176185	0.00109441	0.00118347	0.00141025	0.00178464	0.00075969	0.0014956	0.00165938	0.00127145	0.00093238	0.00116167	0.00112628	0.0015032	0.00128756	0.00050748	0.00200405	0.00073502	0.00113432	0.00184942	0.0014833	0.00125837	0.00117632	0.00163022	0.00087193	0.00098752	0.00166846
1224.24	0.00021322	0.00146207	0.00102018	0.00215429	0.00067837	0.00152665	0.00097496	0.00064532	0.00064532	0.00162235	0.00052327	0.00108145	0.00126739	0.00064247	0.0008562	0.00118915	0.00104604	0.00092312	0.00143612	0.00091481	0.00133893	0.00084455	0.00049982	0.00174614	0.00107452	0.00130603	0.00129973	0.00169577	0.00086393	0.00163601	0.00177971	0.00096508	0.0009729	0.0012313	0.00099302	0.00148222	0.00130468	0.0005749	0.00200546	0.00086704	0.00103783	0.00191017	0.00139015	0.0014281	0.0010628	0.0016341	0.00096629	0.00099064	0.00152266
1221.96	0.00016656	0.00148988	0.00089774	0.00182388	0.00077545	0.00162969	0.00108867	0.00067167	0.00067167	0.00161671	0.00052608	0.00116972	0.00114731	0.00074566	0.00089557	0.00094788	0.00096628	0.00088303	0.00145308	0.00102368	0.00131997	0.00086672	0.00052679	0.00175442	0.00106259	0.00144547	0.00132484	0.00154287	0.00099471	0.00173031	0.00176793	0.00075663	0.00108828	0.00127124	0.00087694	0.00141497	0.00129416	0.0006904	0.00193969	0.00106982	0.00083068	0.00181952	0.00127679	0.00154364	0.00093112	0.00141564	0.00099845	0.00110708	0.0013491
1219.69	0.00026845	0.00164858	0.00087174	0.00146428	0.00083999	0.00169804	0.00120449	0.00062725	0.00062725	0.00149753	0.00058475	0.00110038	0.00100451	0.00076218	0.00106457	0.00080317	0.00087412	0.00091667	0.00150676	0.00113087	0.00133312	0.00090972	0.000524	0.00179154	0.00107386	0.00153152	0.00138109	0.00131694	0.00113187	0.00171833	0.00163589	0.0006176	0.00125037	0.00124232	0.000691	0.00140779	0.0012668	0.00075327	0.0017383	0.00106067	0.00067159	0.00162427	0.00124646	0.00168145	0.00077796	0.00112829	0.00109746	0.00105857	0.00119018
1217.41	0.00046752	0.00158655	0.00108524	0.00106725	0.00108217	0.00164384	0.00120049	0.00058544	0.00058544	0.00134805	0.00062066	0.00103518	0.0008955	0.00076426	0.00124715	0.00073344	0.00077502	0.00097789	0.00152536	0.00126986	0.00136349	0.00095612	0.00053768	0.00182067	0.0011285	0.00158025	0.00150152	0.00098486	0.00137788	0.00158761	0.0014434	0.00060635	0.00133895	0.00107812	0.00069557	0.00131193	0.00122332	0.00082647	0.00157722	0.00101915	0.00063698	0.00143726	0.0012655	0.0017079	0.00072904	0.0010198	0.00111255	0.00100297	0.00103729
1215.14	0.0006969	0.00146795	0.00118569	0.00080717	0.00119256	0.0016041	0.00122623	0.00070098	0.00070098	0.00115663	0.0005936	0.00099387	0.00081031	0.00074148	0.00136529	0.0008079	0.00067086	0.00102888	0.0016865	0.00131784	0.00136257	0.00100804	0.00059168	0.00186047	0.00135156	0.00154953	0.0016028	0.00074284	0.00170622	0.00124811	0.00139835	0.00083222	0.00153893	0.00097009	0.00080871	0.00129001	0.00123836	0.00077747	0.00150383	0.00104693	0.00064469	0.00118262	0.00129601	0.00189328	0.00086712	0.00093249	0.00107563	0.00087871	0.00103804
1212.86	0.00090602	0.00111715	0.00130258	0.00054072	0.00115877	0.00154749	0.0011905	0.00086356	0.00086356	0.0009748	0.00065882	0.00100863	0.00074187	0.00066161	0.0013549	0.00095834	0.00055522	0.00107851	0.00167166	0.0012593	0.00131533	0.00106223	0.00064923	0.00185862	0.00152228	0.00134688	0.00163754	0.0007076	0.00210966	0.00106616	0.00149978	0.00107475	0.00169096	0.00085135	0.00089124	0.00141705	0.00116526	0.00073219	0.0014102	0.00091218	0.00060032	0.00110024	0.00132392	0.00189118	0.00112263	0.00087295	0.00111087	0.00079539	0.00109886
1210.58	0.00105827	0.00091076	0.00145283	0.00044876	0.00113766	0.00145506	0.00117565	0.00099926	0.00099926	0.00091691	0.00070464	0.00098284	0.00077267	0.00053553	0.00132476	0.00121315	0.00060417	0.00112538	0.00168348	0.00134932	0.00125218	0.00110532	0.00063858	0.00182364	0.00169622	0.00115276	0.00157548	0.00077868	0.00241474	0.00084101	0.00147095	0.0011515	0.00179781	0.0008084	0.00108063	0.00159268	0.00112396	0.00066724	0.00128701	0.00088794	0.00061099	0.00115017	0.00135507	0.00187087	0.00135859	0.00092131	0.00113718	0.00061135	0.00113504
1208.3	0.0011529	0.00076106	0.00148708	0.00053512	0.00126959	0.00136181	0.00116277	0.00116472	0.00116472	0.00096128	0.0007121	0.0010722	0.00082761	0.00051591	0.00131351	0.00137182	0.00071648	0.00118353	0.00157558	0.00144025	0.00119004	0.00113547	0.00065841	0.00176382	0.00178068	0.00105975	0.00154321	0.00082186	0.00266815	0.00065649	0.00149867	0.00130235	0.00174534	0.00085682	0.00126906	0.00169341	0.00114038	0.00087755	0.00123581	0.00103064	0.00063543	0.00128343	0.00131869	0.00172164	0.00167015	0.00110652	0.00108753	0.00066752	0.00113344
1206.03	0.00120366	0.00080918	0.00130723	0.00062405	0.00126914	0.00137818	0.00127652	0.00126472	0.00126472	0.00108204	0.00082828	0.00122965	0.00086115	0.00054184	0.00126308	0.00146035	0.0009798	0.00118585	0.00150763	0.00161076	0.00113725	0.00117339	0.00071619	0.00170056	0.00182785	0.00091304	0.00149389	0.00095539	0.00270035	0.00060952	0.00149235	0.00143084	0.00183493	0.00092499	0.00134285	0.00173597	0.00113501	0.00109529	0.00112959	0.00120618	0.00060419	0.00129483	0.00116073	0.00170939	0.00182365	0.00119041	0.00103236	0.00081736	0.00116282
1203.75	0.0013021	0.00089588	0.00126848	0.00065097	0.00133083	0.00143545	0.00131908	0.00133391	0.00133391	0.0012957	0.00104775	0.00141005	0.000832	0.00063655	0.00122928	0.00143626	0.0012144	0.00121798	0.00134632	0.00182233	0.00116402	0.00121912	0.00070032	0.00163744	0.00178113	0.00085085	0.0014463	0.00113633	0.00245989	0.00075877	0.00126549	0.00151308	0.00188072	0.00090638	0.00143158	0.00178419	0.00105523	0.00135906	0.00099071	0.00126412	0.00056626	0.0013472	0.0009624	0.00154205	0.00190397	0.00130136	0.00108652	0.00104576	0.00118738
1201.47	0.00142052	0.00117251	0.00120719	0.00063776	0.00149525	0.0015631	0.00148804	0.00145215	0.00145215	0.00140092	0.00111154	0.00144645	0.00088356	0.00072398	0.00136875	0.00159405	0.0014049	0.00123118	0.00132668	0.00196942	0.00123464	0.00127278	0.00068694	0.00160368	0.0017577	0.00093068	0.00145702	0.00120779	0.00210393	0.0007827	0.00102518	0.00161733	0.00194643	0.00102123	0.00157065	0.00158149	0.00098872	0.00153169	0.00096535	0.00141521	0.00055756	0.00123944	0.00089928	0.00146581	0.00195126	0.00127096	0.00113361	0.00114566	0.00114853
1199.19	0.00152244	0.00123947	0.00121381	0.00069119	0.00156334	0.00169013	0.00171013	0.00160619	0.00160619	0.00147755	0.00120737	0.00139694	0.00079292	0.00094944	0.00148667	0.00164562	0.00160697	0.00120339	0.00125543	0.00197415	0.00142915	0.00134161	0.00077779	0.001615	0.00170049	0.00105074	0.00143562	0.00115308	0.00186816	0.00088688	0.00090086	0.00176772	0.00205706	0.00116026	0.00149372	0.00126645	0.00096065	0.00175401	0.00104584	0.00133379	0.00060402	0.00110683	0.00086121	0.0014837	0.00198197	0.00124646	0.00106872	0.00124678	0.00112483
1196.91	0.0016195	0.00124758	0.00129652	0.00057336	0.00147595	0.001827	0.00182319	0.00173272	0.00173272	0.00145408	0.00133874	0.00128839	0.00071676	0.0010654	0.00144824	0.00163863	0.00180375	0.00114222	0.00126736	0.00191396	0.00158232	0.00141947	0.0008566	0.00161139	0.00173784	0.00117386	0.00139368	0.00122613	0.00151829	0.00100437	0.00077339	0.00178174	0.00221323	0.00118885	0.00135984	0.00101568	0.00092225	0.00158153	0.00118795	0.00121	0.00059483	0.00095968	0.00087295	0.00157218	0.00193561	0.00101969	0.00104436	0.00117957	0.00110184
1194.63	0.00171643	0.0011006	0.00150369	0.00052598	0.00148069	0.00185377	0.00181534	0.00190017	0.00190017	0.00142059	0.0012406	0.00112687	0.00068042	0.00113264	0.00144145	0.00175774	0.00182274	0.00111598	0.00135144	0.00172806	0.00172064	0.0014905	0.00098388	0.00164025	0.0018197	0.00141144	0.0013299	0.00126929	0.00128874	0.00103744	0.00068061	0.00160101	0.00217438	0.00128841	0.00123026	0.00089451	0.00097143	0.0013244	0.00132659	0.00102249	0.00058882	0.00090419	0.00101109	0.00158893	0.00199735	0.00080995	0.00109573	0.00103217	0.00104135
1192.35	0.00171194	0.00099462	0.00165867	0.00060438	0.00141526	0.00184302	0.0017331	0.00191206	0.00191206	0.00126651	0.00103977	0.00080435	0.00066367	0.00114235	0.00145887	0.00180691	0.00194578	0.00104117	0.00143679	0.0015296	0.00186058	0.00154465	0.00114171	0.00168137	0.00181566	0.00163557	0.00129727	0.00114784	0.00118456	0.00096234	0.0008012	0.00120561	0.00219346	0.001431	0.00109467	0.0007281	0.00111202	0.00106069	0.00155946	0.00090099	0.00049962	0.00087004	0.00111228	0.00170848	0.00193247	0.00056691	0.00112974	0.00090427	0.00091528
1190.06	0.00164232	0.00070108	0.00185384	0.00082113	0.00120055	0.00176015	0.00162569	0.0018763	0.0018763	0.00126053	0.00085299	0.00057766	0.00060022	0.00117548	0.00142687	0.00155385	0.00207859	0.00100012	0.0014369	0.00145348	0.00195011	0.0015893	0.00123478	0.00170631	0.00176315	0.00174682	0.00127873	0.00103953	0.001262	0.00093012	0.00081461	0.00079119	0.00209909	0.00142549	0.00079978	0.00074757	0.00127782	0.00080472	0.00167205	0.00065438	0.00049576	0.00092119	0.00118357	0.00179432	0.00178984	0.00045793	0.00110763	0.00086487	0.0007583
1187.78	0.00159957	0.00051576	0.00186696	0.00089675	0.00111387	0.00170564	0.00142224	0.00171918	0.00171918	0.00131653	0.00065296	0.00051069	0.00063553	0.00103282	0.00148558	0.00141747	0.00202487	0.0009893	0.00143026	0.00138886	0.00187555	0.0016096	0.00127644	0.0016917	0.00172336	0.00174054	0.00135151	0.00101836	0.00127699	0.00084908	0.00082554	0.000458	0.00194726	0.00135996	0.00058699	0.00075412	0.00137959	0.00048821	0.00170982	0.00050725	0.00038515	0.0008598	0.00116677	0.00186034	0.00156336	0.00030932	0.00125268	0.00081954	0.00069045
1185.5	0.00155425	0.00044653	0.00186134	0.00108452	0.0011325	0.00164153	0.001292	0.00159733	0.00159733	0.00151291	0.00046375	0.0005217	0.00065605	0.00096735	0.00176324	0.00130554	0.00182844	0.00100294	0.00137861	0.00131486	0.00185009	0.00160834	0.0013805	0.00169125	0.0015619	0.00162743	0.00138099	0.00109953	0.00156926	0.00067193	0.00082118	0.00027167	0.00172775	0.00136205	0.00049525	0.00074835	0.00146757	0.00033318	0.00157341	0.00036394	0.00032249	0.00078935	0.00114332	0.00182969	0.00125431	0.00035531	0.0014351	0.00086314	0.00064995
1183.22	0.00146632	0.00056637	0.00190742	0.00121501	0.00105799	0.00156823	0.00122757	0.00143786	0.00143786	0.00165086	0.00042039	0.00050871	0.00066211	0.00082241	0.0019283	0.00101338	0.00160981	0.00103209	0.00113139	0.00133433	0.00180434	0.00160991	0.00138783	0.00165706	0.00133244	0.00140102	0.00137854	0.001185	0.00179255	0.00059262	0.00084031	0.00026215	0.00155262	0.00129833	0.00055346	0.000741	0.00143114	0.00038951	0.00142546	0.00038047	0.00026498	0.00061265	0.00109407	0.00178817	0.00097313	0.00043955	0.00154774	0.00086763	0.00059552
1180.93	0.00139127	0.00077153	0.00181618	0.00120649	0.00112587	0.0014496	0.00123204	0.00141459	0.00141459	0.00192189	0.00040017	0.00067177	0.00072186	0.00071937	0.00214911	0.00077003	0.00128161	0.00108935	0.00092201	0.00124836	0.00169045	0.00162159	0.00136778	0.00159466	0.00124933	0.00120207	0.00132704	0.001365	0.00190619	0.00060412	0.00070554	0.00040967	0.00126279	0.00121539	0.00065927	0.00070997	0.0013219	0.00054387	0.00120936	0.00038457	0.00031681	0.00052199	0.00107517	0.00166064	0.00071956	0.0005481	0.00155245	0.000753	0.00058497
1178.65	0.00133641	0.00118501	0.00163137	0.00111623	0.00130113	0.00137177	0.00111575	0.00139543	0.00139543	0.00198769	0.00048901	0.00086888	0.00082619	0.00052494	0.00230717	0.00074219	0.00108351	0.00114219	0.00088216	0.00105576	0.00165039	0.00163069	0.00139634	0.00156185	0.00125557	0.00117123	0.00116893	0.00160443	0.00187565	0.0007098	0.00070904	0.00062826	0.00115865	0.00130934	0.00105392	0.00066763	0.00127045	0.00079155	0.00110913	0.00061513	0.00027641	0.00038442	0.00114482	0.00161001	0.00055604	0.00065802	0.00163781	0.0006247	0.00067161
1176.36	0.00121979	0.00167956	0.00154334	0.00092921	0.00141309	0.00125429	0.00094531	0.00148977	0.00148977	0.0019348	0.00053356	0.00105079	0.00095659	0.0005875	0.00236535	0.00067999	0.00112843	0.00119303	0.0008637	0.00088317	0.00167165	0.00164146	0.00137558	0.00153569	0.00121708	0.00119506	0.0009798	0.00179783	0.00187866	0.00092936	0.00073066	0.0007388	0.00105671	0.0013134	0.00149761	0.0007409	0.00127122	0.00100833	0.00104241	0.00082875	0.00037961	0.00038634	0.0013187	0.00147787	0.00044603	0.00080552	0.00159715	0.0005797	0.00061629
1174.08	0.00105532	0.00202736	0.00145531	0.00068275	0.00143831	0.00112152	0.00081228	0.00158752	0.00158752	0.00177922	0.00061977	0.00121805	0.00103829	0.00061191	0.00220128	0.00069888	0.00144994	0.00121441	0.0008385	0.00081098	0.00161224	0.00165655	0.00122978	0.00149377	0.0012409	0.00131458	0.00087111	0.00174782	0.00168592	0.00125123	0.00076147	0.00068884	0.00109105	0.00121422	0.00190467	0.00078651	0.00123217	0.00131942	0.00108575	0.00105172	0.00045397	0.00045245	0.00143267	0.00139262	0.00055	0.00080638	0.0014268	0.00054834	0.0005964
1171.79	0.00094759	0.00220262	0.00118638	0.00050372	0.00144802	0.00102263	0.00064838	0.00171206	0.00171206	0.00167665	0.00076043	0.00141476	0.00117641	0.00070942	0.00213034	0.00083441	0.00183573	0.00114032	0.0009096	0.00063707	0.00154467	0.00164917	0.00108128	0.00144173	0.00129439	0.00144974	0.00088076	0.00168719	0.00150945	0.00132746	0.00079417	0.00056977	0.00115637	0.00103083	0.00215034	0.00075623	0.00123935	0.00149857	0.00118502	0.00113838	0.00059159	0.00066073	0.00147509	0.0013428	0.00059716	0.00077697	0.00137319	0.00066816	0.00061434
1169.5	0.00087539	0.00227965	0.00105862	0.00035188	0.00136469	0.00102831	0.00047703	0.00180727	0.00180727	0.00139627	0.00101559	0.00161157	0.00125408	0.00074651	0.00202953	0.00105813	0.00222179	0.00106838	0.00098719	0.00065898	0.00151964	0.00161085	0.00096811	0.00142081	0.00125506	0.00151565	0.00094744	0.00161061	0.00144759	0.00140582	0.00084343	0.00061758	0.00132973	0.00082284	0.00220773	0.00080175	0.00132017	0.00155982	0.00122412	0.00127609	0.00081413	0.00077463	0.00140664	0.00138721	0.0007853	0.00070192	0.00140621	0.00090325	0.00067569
1167.22	0.00082621	0.00217497	0.0010076	0.00027935	0.00118523	0.0010952	0.00041563	0.00190385	0.00190385	0.00129567	0.00124761	0.00173544	0.00123285	0.00098841	0.0018838	0.00125666	0.00239755	0.00099669	0.00094706	0.00081844	0.00145914	0.00156994	0.00084059	0.00137481	0.00117506	0.00135829	0.00111977	0.0014528	0.00135346	0.0013265	0.00095131	0.00061153	0.00144883	0.00053088	0.0020255	0.00088674	0.00133528	0.00156784	0.00120227	0.00125705	0.00112397	0.00091207	0.00120459	0.00140339	0.00088776	0.00062673	0.00134855	0.0010975	0.00073474
1164.93	0.00084251	0.00194799	0.00096399	0.00042853	0.00104718	0.00120074	0.00045778	0.00206014	0.00206014	0.00127127	0.00159354	0.00175598	0.00121806	0.00105563	0.00179476	0.00147247	0.00240659	0.00085521	0.00090631	0.00093885	0.00138803	0.00155201	0.00076996	0.00133736	0.00120292	0.00122211	0.00126744	0.00132177	0.00122186	0.00113483	0.00108465	0.00080081	0.00159376	0.00045815	0.00184243	0.0009598	0.00133166	0.00156912	0.00116366	0.00131364	0.00135025	0.00108233	0.00104075	0.00150557	0.00108222	0.00059575	0.00143817	0.00119708	0.00087088
1162.64	0.00096745	0.00165419	0.00095455	0.00060534	0.00098165	0.00138513	0.00048156	0.00211936	0.00211936	0.00123803	0.00188124	0.00177976	0.00134186	0.00118983	0.00184538	0.00158895	0.00211261	0.00075497	0.00090873	0.0009802	0.00138743	0.00156674	0.00078835	0.00133638	0.00124378	0.00109733	0.00130713	0.00130199	0.00109035	0.00093985	0.0012197	0.00118184	0.00165261	0.00053426	0.00156602	0.00105694	0.00138589	0.00152695	0.0012735	0.0015115	0.00173223	0.00119167	0.00100398	0.00171083	0.00117529	0.00068167	0.00160856	0.0012591	0.00096499
1160.35	0.00108214	0.00138622	0.00106249	0.0006406	0.00098826	0.00165244	0.00059864	0.00221384	0.00221384	0.00122877	0.0021943	0.00184132	0.00140233	0.00136537	0.00190608	0.00169978	0.00183178	0.00081323	0.00092794	0.00118862	0.00143384	0.00164858	0.00080781	0.00139571	0.00129397	0.00106712	0.00125182	0.00124401	0.00098962	0.00100732	0.00142258	0.00178905	0.00166169	0.00069849	0.00136683	0.00116731	0.00149052	0.00152092	0.00146393	0.00176198	0.00210571	0.00132692	0.00107701	0.00193887	0.00126022	0.00086307	0.00162706	0.0012182	0.00118446
1158.06	0.00121603	0.00115003	0.00119193	0.00083288	0.00105673	0.00191172	0.00078102	0.00226739	0.00226739	0.00133493	0.00242577	0.00188271	0.00147759	0.0016294	0.00192681	0.00182169	0.00148393	0.00090679	0.00094871	0.00134499	0.00151861	0.0018138	0.00089049	0.00145645	0.00145122	0.00105995	0.00115858	0.00125364	0.00104686	0.00108721	0.00168263	0.00227898	0.00164738	0.00092687	0.00136555	0.00137541	0.001641	0.00160563	0.00181427	0.00201825	0.00227259	0.00158059	0.0014173	0.00201894	0.00133312	0.00114911	0.00162723	0.0011827	0.00135624
1155.77	0.00135056	0.00107615	0.00138924	0.00098547	0.00131194	0.00209855	0.0009856	0.00226729	0.00226729	0.00133271	0.00262956	0.0019284	0.00165951	0.00180539	0.00206014	0.00191296	0.00133202	0.00100321	0.00099857	0.00146484	0.00167039	0.00201778	0.00105651	0.00156086	0.00165247	0.001263	0.00109614	0.00132653	0.00118408	0.00129426	0.00180039	0.00274049	0.00171784	0.00115312	0.00144183	0.00155122	0.0018494	0.00171969	0.00217379	0.00244116	0.00241332	0.0019331	0.00182347	0.00199091	0.00150741	0.0014467	0.00174072	0.00121418	0.00156214
1153.48	0.00146089	0.00104468	0.00148417	0.00102403	0.00152827	0.00223783	0.00119942	0.0020939	0.0020939	0.00126843	0.00275832	0.00207095	0.00184706	0.00199133	0.00212613	0.00199547	0.00128122	0.00122878	0.00107119	0.00163315	0.00183176	0.00221367	0.00122513	0.00165185	0.00184281	0.00145686	0.00112937	0.00138682	0.00135328	0.00158685	0.00191561	0.00296191	0.00167361	0.00133817	0.0014584	0.00168288	0.00201709	0.00192819	0.00259198	0.00286284	0.00258207	0.00208603	0.00226538	0.00183376	0.00161722	0.00164184	0.0018258	0.00136199	0.00176386
1151.19	0.00145825	0.00117337	0.00145214	0.00100516	0.0017709	0.00229696	0.00132997	0.00203032	0.00203032	0.00125646	0.00287826	0.00218469	0.00189395	0.00207869	0.00197017	0.00215823	0.00130567	0.00137083	0.00122816	0.00186051	0.00196155	0.00233161	0.00140494	0.0016938	0.00199959	0.00156872	0.00128857	0.00147582	0.00162893	0.00180516	0.00200345	0.00298902	0.00159595	0.00150692	0.00155713	0.00177965	0.00214827	0.00203256	0.00274445	0.00316585	0.00259888	0.00230195	0.00251573	0.00154898	0.00161422	0.00179831	0.00190262	0.00149888	0.00197777
1148.9	0.00144876	0.0013323	0.00132602	0.00119434	0.00200126	0.00221877	0.00138378	0.00183524	0.00183524	0.00111745	0.00275487	0.00227767	0.00198789	0.00208487	0.00181968	0.00222913	0.00130495	0.00136158	0.00136327	0.0019513	0.00200718	0.0023005	0.00165811	0.00162978	0.0020758	0.00158631	0.00142524	0.00159758	0.00190953	0.00200586	0.00187256	0.00274228	0.00154057	0.00167317	0.0016297	0.00198497	0.00218135	0.00214356	0.0027183	0.00351236	0.00254544	0.00244785	0.00262278	0.00114638	0.00160288	0.00180657	0.0019797	0.00167664	0.00198964
1146.61	0.00139202	0.00133183	0.00112922	0.00118252	0.00211068	0.00200136	0.00130273	0.00168689	0.00168689	0.00091781	0.00256735	0.00233111	0.00214441	0.0020097	0.00162281	0.00212772	0.00142655	0.00125493	0.00145685	0.00191881	0.0018625	0.00208669	0.00176097	0.00146695	0.0019307	0.00155604	0.00154894	0.00161946	0.00188935	0.00212294	0.00163464	0.00241343	0.00140305	0.00175767	0.00165434	0.00203918	0.00195314	0.00219865	0.00254749	0.0037782	0.0026116	0.00245781	0.00249107	0.0008307	0.00141372	0.00179152	0.00202621	0.00179414	0.00198261
1144.32	0.00134177	0.00124005	0.00088572	0.00119641	0.00196429	0.00172745	0.0012065	0.00152147	0.00152147	0.00077019	0.00232731	0.00234195	0.00231873	0.00180612	0.00122966	0.00192477	0.00136724	0.00110399	0.00144302	0.00177491	0.00152616	0.00171912	0.00173454	0.00118637	0.00165357	0.00128552	0.0016154	0.00158571	0.00184152	0.00226091	0.00130887	0.00211641	0.00096618	0.00173226	0.00159024	0.00203481	0.00155126	0.00225223	0.00235528	0.00397921	0.00260762	0.00233698	0.00231956	0.00063288	0.00116314	0.00172407	0.00185766	0.00187131	0.0018085
1142.03	0.00133144	0.00117752	0.00079612	0.00126434	0.00178932	0.00151233	0.00100732	0.00141292	0.00141292	0.00080925	0.00207926	0.00227145	0.00238737	0.00157554	0.00082719	0.001594	0.00117724	0.00081248	0.00137698	0.00155866	0.00111598	0.00124788	0.0017123	0.00086244	0.00123583	0.00100431	0.00152579	0.00152573	0.00180066	0.00226235	0.00091668	0.00202143	0.0006737	0.00160374	0.00163169	0.00206771	0.00115756	0.00224816	0.00204743	0.00411154	0.00260997	0.00246466	0.00195479	0.0006538	0.00097299	0.00175838	0.00161078	0.00187152	0.001604
1139.73	0.00142771	0.00105785	0.00083437	0.00140919	0.00153497	0.00126059	0.00096319	0.00121379	0.00121379	0.00078185	0.00180096	0.00218936	0.00251607	0.00138008	0.00070259	0.00115868	0.00102035	0.00058319	0.00121661	0.0013253	0.00068083	0.00078268	0.00164037	0.00054173	0.00080373	0.00075107	0.00138695	0.00144328	0.00161391	0.00236418	0.00062373	0.00192863	0.00049839	0.00145376	0.00163952	0.00211299	0.00075284	0.00238566	0.00186016	0.00422065	0.00269654	0.00252097	0.00180013	0.00070527	0.00092235	0.00176605	0.00135771	0.00189432	0.00140792
1137.44	0.00151742	0.00095616	0.00093403	0.0012779	0.00123633	0.00110347	0.00088371	0.00102431	0.00102431	0.00080683	0.00175869	0.0020605	0.00259194	0.00131656	0.00049007	0.00086695	0.00097554	0.00043163	0.0011542	0.00117199	0.00036475	0.00040516	0.00153079	0.00030282	0.00056271	0.00054679	0.00125212	0.00140764	0.00141044	0.00235367	0.00057666	0.00195003	0.00045298	0.00133362	0.00161661	0.00199448	0.00042946	0.00242008	0.00171352	0.00422929	0.00286755	0.00254013	0.00182221	0.00093369	0.00093148	0.00189574	0.00116311	0.00193032	0.00135066
1135.14	0.00163802	0.00102502	0.00108357	0.00115095	0.00093299	0.00103061	0.00104323	0.00070189	0.00070189	0.00086384	0.00187302	0.00185692	0.0025993	0.00133567	0.00033484	0.00072147	0.00100936	0.00034407	0.00111967	0.00111094	0.00023744	0.00017498	0.00148534	0.00015685	0.00054091	0.00041556	0.0011823	0.0013624	0.00132692	0.00241137	0.00068005	0.00198649	0.00044416	0.00137604	0.00152757	0.00190073	0.00032563	0.00251725	0.00156255	0.00431533	0.00303229	0.00264356	0.00190666	0.00123538	0.00098448	0.00201906	0.00104916	0.00199242	0.00132414
1132.85	0.00172819	0.00105625	0.00114648	0.00106533	0.00083325	0.00109327	0.00111407	0.00048929	0.00048929	0.00089594	0.00213038	0.00175214	0.00248907	0.00156195	0.00042499	0.00060531	0.00118185	0.00029581	0.00118733	0.001133	0.00029194	0.000105	0.00151394	0.00010164	0.00063965	0.00051492	0.0010888	0.00139453	0.00121101	0.00225975	0.0010032	0.00191932	0.0007512	0.00162836	0.00158336	0.00187645	0.00037851	0.00252226	0.00138475	0.00425411	0.00324371	0.00275542	0.00192737	0.00151122	0.00113959	0.00218687	0.00117524	0.00204518	0.00143693
1130.55	0.00174634	0.00103044	0.00111082	0.00110525	0.00078895	0.00109383	0.00131925	0.00036671	0.00036671	0.00074373	0.00240625	0.00171918	0.00247431	0.00185838	0.00072313	0.00061676	0.00152016	0.00034919	0.00124622	0.00129519	0.00046601	0.00016615	0.00149104	0.00013567	0.00088937	0.00060002	0.00102746	0.00148366	0.00109285	0.00226963	0.00137495	0.00170714	0.00106633	0.0018991	0.00150347	0.00182738	0.00048948	0.00252574	0.00124266	0.0042242	0.00343973	0.00273804	0.00207953	0.00163381	0.00116195	0.00235013	0.00126779	0.00209985	0.00158519
1128.26	0.00169105	0.0010838	0.00106047	0.00108731	0.00072918	0.00114434	0.00141152	0.00033851	0.00033851	0.00071947	0.00282062	0.00170591	0.00244896	0.00224814	0.00091617	0.00081855	0.00195254	0.00037319	0.00128855	0.00146441	0.0007301	0.0002883	0.00148457	0.00021382	0.00125091	0.0007567	0.0008676	0.0015185	0.00112467	0.00220575	0.00168073	0.00169257	0.00138244	0.00209613	0.00141234	0.00186471	0.00064656	0.00244313	0.00103592	0.0042071	0.00355972	0.00277653	0.0021171	0.00186779	0.00107985	0.00254117	0.00141164	0.00217048	0.00180929
1125.96	0.00167751	0.00120669	0.00102677	0.00126739	0.00069969	0.00114585	0.00149393	0.00048139	0.00048139	0.0008062	0.00317682	0.00175444	0.00242631	0.00257193	0.00128004	0.00088007	0.00225359	0.00040882	0.00117819	0.00157985	0.00093632	0.00043799	0.00143948	0.00027588	0.00152841	0.000918	0.00085846	0.00150901	0.00114586	0.0021151	0.00185275	0.00170765	0.00154599	0.00228023	0.001293	0.00197532	0.00080511	0.00236728	0.00095591	0.00425129	0.00365636	0.00281057	0.00196459	0.00195996	0.00091161	0.00266924	0.00163416	0.00220562	0.00197411
1123.66	0.00166347	0.00131005	0.00101037	0.00156014	0.00077343	0.00120097	0.0013141	0.00086184	0.00086184	0.0009132	0.00330886	0.00190263	0.00241454	0.00277881	0.00169788	0.00088003	0.00236665	0.00043588	0.00106597	0.00171847	0.00105306	0.00056433	0.0013424	0.00030418	0.00169181	0.00104658	0.00072799	0.00155858	0.00110248	0.0018922	0.00199408	0.00174445	0.00173539	0.00223642	0.00121052	0.00211007	0.00093179	0.00213001	0.00092204	0.00415223	0.00368069	0.00267724	0.00177962	0.00193474	0.0008707	0.00267662	0.00182813	0.00221736	0.00212447
1121.37	0.00167368	0.00144633	0.00100464	0.00172558	0.00075069	0.00119428	0.00122164	0.00124157	0.00124157	0.00103567	0.00329926	0.00199406	0.00246993	0.00284905	0.00210596	0.00105573	0.00235454	0.00049135	0.00096711	0.00186267	0.0010642	0.00063591	0.00121263	0.00033056	0.00180317	0.00112559	0.00057895	0.00145952	0.00115963	0.00192787	0.00203607	0.00198386	0.00176407	0.00206861	0.00111208	0.00227584	0.00106686	0.00190346	0.00102109	0.00412871	0.00369119	0.00262089	0.00174783	0.00187866	0.00063039	0.00264367	0.00188155	0.00223806	0.00223422
1119.07	0.00174372	0.0017091	0.0010779	0.00156091	0.00077905	0.0011781	0.00105965	0.00158072	0.00158072	0.00123773	0.00325915	0.00204108	0.00252979	0.00287691	0.00223593	0.00125391	0.00223315	0.00052513	0.00092861	0.00184394	0.00098536	0.00066654	0.00108751	0.00031563	0.00182804	0.00124276	0.00057475	0.00130325	0.00122465	0.00180704	0.00202147	0.00225813	0.00169398	0.00193858	0.00103689	0.00235836	0.00115431	0.00164841	0.00108637	0.00404018	0.00361477	0.00243176	0.00167922	0.00178958	0.00048161	0.00250518	0.00211374	0.00226672	0.00230314
1116.77	0.00184712	0.00189603	0.00119354	0.00144934	0.00083078	0.00117579	0.00096539	0.00191878	0.00191878	0.00127347	0.0030312	0.00204778	0.00262847	0.00278976	0.00226279	0.00121835	0.00206445	0.00062873	0.00090894	0.00169965	0.00085129	0.00068158	0.00090941	0.00027319	0.00171679	0.00130058	0.00070238	0.0012502	0.00118556	0.00166899	0.00192598	0.00240199	0.00146833	0.00193545	0.00100822	0.00222687	0.00119003	0.00130538	0.00117199	0.0038443	0.00349511	0.00219944	0.00161065	0.00154399	0.00042638	0.00233548	0.00225481	0.00225794	0.00223598
1114.47	0.00191627	0.00185282	0.00131557	0.00139932	0.00085377	0.00115279	0.00094791	0.00224943	0.00224943	0.00119865	0.00279475	0.00199413	0.00271299	0.00270107	0.00214192	0.00128654	0.00198639	0.00075488	0.00104339	0.00157532	0.00073999	0.00067233	0.00073039	0.00023731	0.0014995	0.00134192	0.00065177	0.00123114	0.00126861	0.00158925	0.0017744	0.00253698	0.00129459	0.00184113	0.001029	0.00207032	0.0011917	0.00102199	0.00116252	0.00355703	0.00330384	0.00199495	0.00170658	0.00131123	0.00051231	0.00215565	0.00226885	0.00219724	0.00216498
1112.17	0.00197885	0.00183254	0.0013786	0.00123415	0.00088311	0.00105711	0.00104417	0.0023639	0.0023639	0.00112375	0.00279032	0.00195719	0.00274258	0.00277735	0.0019446	0.00137884	0.00203773	0.00088277	0.00121576	0.00128375	0.00068561	0.00065429	0.00060979	0.00023054	0.00129929	0.00146989	0.00070352	0.00133397	0.00145417	0.00168741	0.00159283	0.00271241	0.00112871	0.00181237	0.00110001	0.00179975	0.00113342	0.00080902	0.00123491	0.00338594	0.00314796	0.00203275	0.00185246	0.00108027	0.00057871	0.00207069	0.00220316	0.00215792	0.00206067
1109.87	0.00204039	0.00175955	0.00155667	0.00107356	0.00093117	0.00093292	0.00106175	0.00237307	0.00237307	0.00111899	0.00272621	0.00193877	0.00268915	0.00281218	0.00156868	0.00131637	0.00216673	0.00098683	0.00143069	0.00091547	0.00071155	0.00064635	0.0004926	0.00022829	0.00109672	0.00152372	0.00080498	0.00153333	0.00153146	0.00156955	0.0013965	0.00269044	0.00098663	0.00173276	0.00106424	0.00140313	0.00104728	0.0006871	0.00112788	0.00316998	0.00303735	0.00198273	0.00184012	0.00084556	0.00081128	0.00196174	0.00215864	0.00214018	0.00195189
1107.57	0.00209674	0.00146057	0.00165333	0.0011921	0.00079749	0.00085551	0.00107009	0.0023836	0.0023836	0.00110988	0.00261845	0.00186376	0.00249384	0.00278639	0.00134381	0.00110445	0.00228984	0.00108536	0.00162116	0.00065032	0.00082086	0.00062411	0.00039241	0.00024211	0.00092437	0.00148465	0.0008066	0.00168812	0.00155146	0.00142847	0.00133859	0.00265794	0.00091284	0.00162515	0.00109346	0.00109603	0.00094541	0.00058806	0.00112936	0.00300758	0.00297972	0.00212731	0.0017948	0.00067203	0.00106237	0.00186239	0.00181504	0.00212835	0.00187447
1105.27	0.00215783	0.00112715	0.00162512	0.00126227	0.00067025	0.00079998	0.00099178	0.00234883	0.00234883	0.00123618	0.00258203	0.00186109	0.00222249	0.00271072	0.00127324	0.00107318	0.00230171	0.00109621	0.00182816	0.00056228	0.00090394	0.00057632	0.00035764	0.00027511	0.00080244	0.00141297	0.00080162	0.00180714	0.00156041	0.00125474	0.00138758	0.00256067	0.00092908	0.00139057	0.00111526	0.00096026	0.00085123	0.00056586	0.00122986	0.00291256	0.00298124	0.00227158	0.00169839	0.00057066	0.00130444	0.00173614	0.00149626	0.00207321	0.00183539
1102.97	0.00221266	0.00098053	0.00160829	0.00113416	0.00061394	0.00082732	0.00083427	0.0020944	0.0020944	0.00150522	0.00245411	0.00187531	0.00194524	0.0025481	0.00133319	0.00101536	0.00217636	0.00103994	0.00193485	0.00044306	0.00090222	0.00051692	0.00035675	0.00028709	0.00078756	0.00130219	0.0008678	0.00185931	0.0014172	0.00104557	0.00149988	0.00236515	0.00093228	0.00115589	0.00118224	0.00080681	0.00073106	0.00053366	0.00127204	0.00267548	0.00296401	0.00242118	0.00156311	0.00048187	0.00142851	0.0015154	0.00121623	0.00198043	0.00176361
1100.67	0.00226708	0.00082552	0.00157986	0.00116706	0.00062214	0.00086733	0.00069147	0.00196076	0.00196076	0.00180858	0.0021337	0.00178678	0.00170137	0.00218297	0.00135104	0.00086167	0.00201567	0.0009998	0.00198902	0.00055859	0.00086525	0.00045262	0.0003839	0.00030118	0.00071527	0.00103512	0.00098822	0.0017171	0.00129365	0.00072707	0.00150471	0.0021863	0.00092564	0.00096419	0.00112964	0.00079632	0.00069645	0.00050687	0.0012023	0.00232935	0.00290851	0.00235137	0.00144974	0.00051634	0.00143138	0.00134115	0.00100695	0.00188257	0.0016578
1098.36	0.00232801	0.00074662	0.00147715	0.00132882	0.00066672	0.00090923	0.00065372	0.00193638	0.00193638	0.00188862	0.00195125	0.00170223	0.0015346	0.00183134	0.00147052	0.0007409	0.00176716	0.00091321	0.0018989	0.00079397	0.00075394	0.00038493	0.00038217	0.00028882	0.00065317	0.00080213	0.00110722	0.00153011	0.00110954	0.00053091	0.0015918	0.00218564	0.00096614	0.00083303	0.00122003	0.00082153	0.0006315	0.00042433	0.00129742	0.0020521	0.00276346	0.00239338	0.00140979	0.00065883	0.00138618	0.00122533	0.00075394	0.00170774	0.00154292
1096.06	0.00236159	0.00074731	0.00138612	0.00137355	0.00082488	0.00095178	0.00064501	0.00187644	0.00187644	0.00189426	0.00182545	0.00171633	0.00147502	0.0015354	0.00152301	0.00081537	0.00160213	0.00083136	0.00183551	0.00103787	0.00057245	0.00034704	0.00038283	0.00027364	0.00057205	0.00071839	0.00116678	0.00147221	0.00088212	0.0004909	0.00152733	0.0022253	0.00098358	0.00066583	0.00131117	0.00094664	0.00063199	0.00035545	0.00144884	0.00171254	0.00262171	0.00242733	0.00136101	0.00086389	0.00134611	0.00123774	0.00071149	0.00153559	0.00140834
1093.76	0.00234965	0.00073014	0.00132203	0.00155449	0.00102279	0.00087797	0.00067871	0.00180079	0.00180079	0.00183863	0.00157221	0.00172213	0.00139164	0.00128374	0.00143391	0.00084079	0.00145026	0.00079998	0.00175376	0.00119967	0.00046304	0.00034411	0.00036051	0.00024605	0.00053111	0.0007371	0.00118035	0.00134881	0.00075999	0.00066103	0.00142185	0.00242626	0.00102434	0.00048875	0.00137879	0.00113476	0.00066819	0.00036685	0.0015649	0.00144355	0.00252974	0.00245638	0.00143661	0.00101886	0.00131954	0.00130033	0.00072256	0.00137599	0.00126144
1091.45	0.00232821	0.00070512	0.00126306	0.0018653	0.00124134	0.00075296	0.0007927	0.00182342	0.00182342	0.00155383	0.00135931	0.00177529	0.00137721	0.00107903	0.00117942	0.00088865	0.0014478	0.00077896	0.00163502	0.00142856	0.00044126	0.0003729	0.00034396	0.00025684	0.00049214	0.00076946	0.00124807	0.00134587	0.00075599	0.00096669	0.00140192	0.00269605	0.00114521	0.00055158	0.00134728	0.00137851	0.00076084	0.00046447	0.00175869	0.00157445	0.0025145	0.00246712	0.00146047	0.00116898	0.00131569	0.00158434	0.00067491	0.00138321	0.00111593
1089.15	0.00229852	0.00055157	0.00123525	0.00202244	0.00125749	0.00063617	0.00085807	0.0018021	0.0018021	0.00120883	0.00127505	0.00187466	0.00141967	0.0010295	0.00093777	0.00112049	0.00143015	0.00071163	0.00148958	0.0014784	0.00043019	0.00042658	0.00029479	0.00024562	0.00062292	0.00090402	0.00122758	0.00145896	0.00083016	0.00131244	0.00155826	0.00276309	0.00124791	0.00063342	0.00130566	0.00164083	0.00079205	0.00057098	0.00190096	0.001798	0.00260054	0.00254034	0.00149223	0.00120796	0.00139604	0.00179096	0.0007187	0.00139975	0.0011072
1086.84	0.0022197	0.00046077	0.00117901	0.00201284	0.00122384	0.0005793	0.0008483	0.00166552	0.00166552	0.00112495	0.0011571	0.0019247	0.00152619	0.00111802	0.00074142	0.00137278	0.00151888	0.00073311	0.00144558	0.00147299	0.00048949	0.00049364	0.00031445	0.00027151	0.00080962	0.00105206	0.00128179	0.0016962	0.00112135	0.00164422	0.00162391	0.00274913	0.00134944	0.00080955	0.00114443	0.00196904	0.00087521	0.00074831	0.00188489	0.00197208	0.00273868	0.00253579	0.00164217	0.00114675	0.00142421	0.00194382	0.0008711	0.00146241	0.0011622
1084.54	0.00214328	0.00046032	0.00114936	0.00198391	0.00129149	0.00057176	0.00088148	0.00144013	0.00144013	0.00107884	0.00103751	0.00198623	0.00167064	0.00120762	0.00060395	0.00151549	0.00151338	0.00075113	0.00136233	0.00147009	0.00062788	0.00055829	0.00032144	0.00028756	0.00100996	0.001148	0.00137473	0.00184446	0.00166214	0.00183489	0.00165761	0.00271815	0.00149508	0.0010835	0.00088324	0.00208197	0.00091029	0.00092493	0.00167797	0.00230979	0.00284383	0.00236699	0.0018798	0.00101433	0.00143406	0.00197521	0.00102685	0.00142778	0.00119171
1082.23	0.00210339	0.00053092	0.00122219	0.00174984	0.00135665	0.00070954	0.00091486	0.0012491	0.0012491	0.00101862	0.00110625	0.00191262	0.0019133	0.00135139	0.00057987	0.00158046	0.00156586	0.0007679	0.00132124	0.001424	0.00069839	0.00062508	0.00033376	0.00030199	0.00114333	0.00117196	0.00147555	0.00201459	0.00217242	0.00180926	0.00168785	0.0025783	0.00165111	0.00144738	0.00067065	0.00205064	0.00096091	0.00108739	0.00138272	0.00255406	0.00278796	0.00219876	0.00202878	0.00094635	0.00145239	0.00195803	0.00120136	0.00145736	0.00131956
1079.92	0.00205488	0.00053679	0.00124541	0.00136694	0.00127872	0.00090757	0.00100073	0.00119095	0.00119095	0.00112261	0.00115288	0.00170723	0.00206029	0.00151422	0.00064365	0.00164646	0.00144404	0.00078206	0.00134923	0.00133992	0.00075531	0.00068261	0.00032761	0.00030815	0.00123625	0.00127794	0.00154435	0.00204529	0.00253156	0.00169909	0.0015543	0.00241528	0.0017576	0.00155871	0.00059219	0.00196432	0.00104653	0.00111563	0.00112797	0.00245983	0.00266949	0.0019846	0.00218656	0.00095323	0.00146698	0.00182102	0.00158288	0.0014051	0.00151826
1077.62	0.00195993	0.00073382	0.00125593	0.0010967	0.00127126	0.00108298	0.00115273	0.0011097	0.0011097	0.00123435	0.00108878	0.00154243	0.00210562	0.00154618	0.00084886	0.00161817	0.00118239	0.00082465	0.00138771	0.00138419	0.00086183	0.00072131	0.00032732	0.00034457	0.0012274	0.00135633	0.00161593	0.00206552	0.00256629	0.00151839	0.00140314	0.00247839	0.00185721	0.00160056	0.00064401	0.00172654	0.00116762	0.00115294	0.00099002	0.0023956	0.00243763	0.00174667	0.00216274	0.00103065	0.00151206	0.001634	0.00179845	0.00133738	0.00167611
1075.31	0.00187105	0.00075545	0.00135922	0.00088236	0.00132592	0.00124249	0.00126951	0.00109268	0.00109268	0.00121427	0.00104332	0.0014512	0.00198174	0.00137228	0.00096412	0.00147852	0.00091171	0.00077021	0.00134839	0.00140514	0.00091337	0.00074721	0.0002504	0.00034153	0.00116038	0.00141322	0.00146277	0.00200312	0.0023824	0.00127073	0.00129005	0.00238752	0.00183861	0.00143356	0.00078235	0.00142921	0.00117736	0.00104902	0.00095749	0.00230918	0.00217306	0.00137216	0.00189645	0.00115178	0.00157661	0.00147729	0.00202381	0.00123512	0.00171724
1073	0.00173916	0.00079815	0.00149548	0.00079774	0.00119551	0.00130232	0.00124764	0.00120942	0.00120942	0.00118124	0.00099996	0.00132798	0.00172146	0.00120932	0.00106635	0.00132154	0.00063999	0.00066962	0.00126504	0.00132188	0.0008934	0.00074247	0.00019696	0.00033611	0.00108687	0.00143058	0.00134016	0.00193194	0.00194274	0.00118184	0.00127415	0.00227987	0.00167838	0.00118038	0.00100858	0.00116674	0.00115962	0.00101691	0.00103231	0.00205615	0.00198285	0.00106893	0.00160038	0.00136365	0.00154418	0.00133132	0.00218974	0.00122968	0.00181059
1070.69	0.00155773	0.00078223	0.00156323	0.0008591	0.00108734	0.00129134	0.00128519	0.00133635	0.00133635	0.00113259	0.00091454	0.00132366	0.00138158	0.00107073	0.00111978	0.0012061	0.00042597	0.00056603	0.00111318	0.00130086	0.00090278	0.00068892	0.00018908	0.0003536	0.00106189	0.00144619	0.00124055	0.00196494	0.00135153	0.0011241	0.00135224	0.002125	0.00148816	0.00094575	0.00117861	0.00090264	0.001058	0.00102193	0.00119674	0.00181122	0.00191417	0.00084735	0.00131725	0.00153859	0.00141592	0.00118065	0.00223279	0.00118253	0.00178048
1068.38	0.00136114	0.00082707	0.00166077	0.00103238	0.00111994	0.00123701	0.00117916	0.0013637	0.0013637	0.00101141	0.00093878	0.00141304	0.00114764	0.00085315	0.00110796	0.00091885	0.0004432	0.00048822	0.00094121	0.0012107	0.00085783	0.00061264	0.00023275	0.00033642	0.00101976	0.00137236	0.00109936	0.00207418	0.00087081	0.00097477	0.0015216	0.0019365	0.00122427	0.00079739	0.00123223	0.00072481	0.00084145	0.00098872	0.00122786	0.00175493	0.00185395	0.00073961	0.00104607	0.00173017	0.00130359	0.00100966	0.00202762	0.00108153	0.00169216
1066.07	0.00118377	0.00072482	0.00186277	0.00113468	0.00120112	0.00127111	0.00101602	0.00145859	0.00145859	0.00088316	0.00100854	0.00148602	0.00104495	0.00078025	0.00106665	0.00061512	0.00069763	0.00042302	0.00078377	0.00103018	0.00073021	0.00053709	0.0002844	0.00029502	0.00096008	0.00122873	0.00097719	0.00203576	0.00059183	0.00084825	0.00153147	0.00163988	0.00097003	0.00076141	0.00128626	0.00066674	0.00059709	0.00093238	0.00117182	0.00159853	0.00175839	0.00079561	0.00107177	0.00180841	0.00112201	0.00088406	0.00179074	0.00100785	0.00154698
1063.76	0.00100392	0.00081104	0.00198638	0.00131882	0.00124767	0.0012993	0.00094165	0.00154728	0.00154728	0.00077894	0.00104536	0.00153756	0.00116854	0.00085339	0.00098999	0.0005102	0.00096408	0.00043322	0.00071742	0.00090516	0.00068265	0.00045964	0.00045501	0.00029507	0.00093022	0.00108811	0.00108228	0.00193607	0.0004314	0.00079036	0.00157109	0.00154463	0.00080366	0.00094657	0.00124486	0.00065322	0.00048575	0.00098258	0.00107201	0.00155836	0.00161007	0.00111258	0.00124567	0.00177383	0.0010542	0.00084554	0.00146543	0.00099232	0.00146252
1061.45	0.00083777	0.00080451	0.00209817	0.00124745	0.00145379	0.00139933	0.0009121	0.001595	0.001595	0.00076375	0.00111345	0.00155761	0.00140364	0.00092191	0.00089805	0.00049166	0.00139379	0.00049544	0.0007356	0.00085243	0.00066871	0.00041501	0.00058634	0.00031342	0.00096777	0.0009561	0.00132522	0.00194331	0.00044294	0.00066429	0.00155497	0.00141013	0.0007747	0.00113049	0.00130972	0.00079704	0.00044707	0.00092293	0.00090786	0.00157466	0.0013773	0.00149916	0.00139047	0.00164537	0.00110832	0.00082005	0.00114321	0.00096449	0.00135523
1059.14	0.0006783	0.00081969	0.00220058	0.00108291	0.00159401	0.00150158	0.00079591	0.00160232	0.00160232	0.00085082	0.00113074	0.00153988	0.00169704	0.00096011	0.00091396	0.0004838	0.00181671	0.0005093	0.00074675	0.00080477	0.00066413	0.00042034	0.00064904	0.00030095	0.00098593	0.00081602	0.00152112	0.00179626	0.00067614	0.00067326	0.0013003	0.0013119	0.00085695	0.00122071	0.00139356	0.00099758	0.00047246	0.00068955	0.00066402	0.0016692	0.00109312	0.00172929	0.00161716	0.00162024	0.00123851	0.00088397	0.00090617	0.00099202	0.00126353
1056.82	0.00056027	0.00079324	0.00228043	0.0009865	0.00160309	0.00152151	0.00080803	0.00159098	0.00159098	0.00097286	0.00109949	0.00162339	0.00194051	0.00114214	0.00107766	0.00071625	0.00210615	0.00053345	0.000775	0.0008788	0.00076469	0.00045005	0.00063995	0.00034309	0.00104469	0.00072382	0.00176908	0.00162469	0.00085032	0.0008088	0.00110599	0.00128623	0.00106086	0.00122478	0.00160493	0.00117135	0.00058351	0.00056956	0.00053754	0.00168592	0.00081229	0.00181996	0.0018365	0.00146757	0.00133365	0.00104018	0.00073903	0.00118681	0.0012217
1054.51	0.00049423	0.00086414	0.00212948	0.00085636	0.00159225	0.00142376	0.0008531	0.0015252	0.0015252	0.00108615	0.00111407	0.00179415	0.00203557	0.00119339	0.00105625	0.00100079	0.00236303	0.00055658	0.00086369	0.00098335	0.00085709	0.00047267	0.00060198	0.00038489	0.00109425	0.00077342	0.00194654	0.00154338	0.00104112	0.00096283	0.00102755	0.00130889	0.00126834	0.00114671	0.00165617	0.00138179	0.00068085	0.00045911	0.00050819	0.00174658	0.00062951	0.00179278	0.00178816	0.00145746	0.00148022	0.00124839	0.00072446	0.00135875	0.00118309
1052.2	0.00049518	0.00083883	0.00203096	0.00063144	0.00160996	0.00128204	0.00088762	0.00144464	0.00144464	0.00117507	0.00109089	0.0018975	0.00188486	0.00124586	0.00116541	0.00120047	0.00256702	0.00057181	0.00085774	0.00105295	0.00089087	0.00049024	0.00047835	0.00041638	0.00114693	0.00085626	0.00192081	0.00151661	0.00120269	0.00120236	0.00091658	0.00127346	0.0014602	0.00091148	0.00180053	0.00162596	0.00077213	0.00047727	0.00054601	0.00170592	0.00059153	0.00158372	0.00169292	0.00155459	0.00149715	0.00130191	0.0006946	0.00153431	0.00111004
1049.88	0.00058732	0.0007542	0.00188334	0.00065105	0.00152185	0.00112507	0.00099406	0.00137701	0.00137701	0.00116884	0.00100388	0.00185677	0.00170235	0.00130022	0.00131343	0.00137361	0.00258428	0.00059154	0.000817	0.0010771	0.00084537	0.0004785	0.00044022	0.00042594	0.00107342	0.00099262	0.0016504	0.00137086	0.00117664	0.00144069	0.00085592	0.0013697	0.00159451	0.00067401	0.00173517	0.0017489	0.00080004	0.00055693	0.00061785	0.00157295	0.00066924	0.00139139	0.0016324	0.00160129	0.00148219	0.00143958	0.00066847	0.0016743	0.00104288
1047.57	0.00074882	0.00070652	0.00171257	0.00077069	0.00143099	0.00095121	0.00105106	0.00128631	0.00128631	0.00109358	0.00095708	0.00189217	0.00149804	0.00128735	0.00133331	0.00157891	0.00252286	0.00064678	0.00085153	0.00107381	0.00073504	0.0004339	0.00046544	0.00045354	0.00101878	0.00115457	0.0013935	0.00129486	0.00104204	0.00153755	0.00099489	0.00155053	0.0014883	0.0005326	0.00167854	0.00181751	0.00084818	0.00067975	0.00082607	0.00140068	0.0008369	0.00129402	0.00143106	0.0015739	0.00140665	0.00149219	0.00065735	0.00177035	0.00103462
1045.26	0.00092938	0.00062297	0.00153978	0.00075288	0.00149252	0.00087215	0.00100267	0.00123728	0.00123728	0.0010087	0.00091723	0.00174617	0.00126078	0.00122321	0.0012224	0.00169881	0.00239608	0.00070159	0.00083939	0.00104539	0.00053201	0.00036608	0.00055757	0.00043706	0.00096913	0.00130015	0.00114009	0.00122717	0.00095899	0.00151457	0.00108742	0.00165227	0.00125358	0.00052752	0.00143202	0.00184425	0.00087598	0.00088865	0.00104875	0.00123752	0.00107485	0.00130962	0.00121395	0.00163312	0.00133518	0.00139611	0.00076068	0.00161992	0.00095123
1042.94	0.00110588	0.00053318	0.00161159	0.00081591	0.00157711	0.00082107	0.00092167	0.00125584	0.00125584	0.0009543	0.00082429	0.00130054	0.00115145	0.00119427	0.00130628	0.00174642	0.00218648	0.00071806	0.00076276	0.0009599	0.00042325	0.00031107	0.00067957	0.00044215	0.0009792	0.00134829	0.00097142	0.00122448	0.00082878	0.0015921	0.00108628	0.00172707	0.00103265	0.00052669	0.0012895	0.00167784	0.00097475	0.00120252	0.00118708	0.00109102	0.00132564	0.00128118	0.00113854	0.00152082	0.00117908	0.00131691	0.00083785	0.00148621	0.00086623
1040.62	0.00123716	0.00041202	0.00164857	0.00092226	0.00158479	0.0008191	0.00081236	0.00136241	0.00136241	0.00093373	0.00082639	0.00093071	0.00122824	0.00109462	0.00132604	0.00166842	0.00195017	0.00070264	0.00077774	0.00082383	0.000287	0.00027076	0.00079919	0.00041841	0.00092519	0.0013717	0.00087135	0.00122679	0.00071004	0.00146393	0.00098299	0.00174049	0.00080174	0.00058898	0.0011057	0.00136489	0.00099315	0.00121803	0.00120897	0.00100942	0.00145085	0.00126267	0.00105472	0.00134482	0.00098808	0.00130705	0.00095695	0.00127059	0.00081487
1038.31	0.00128865	0.00039819	0.00163419	0.00085616	0.00163341	0.00080073	0.00068555	0.00143719	0.00143719	0.00092937	0.00088317	0.00088961	0.00134193	0.00105767	0.00132805	0.00150545	0.00179252	0.00068121	0.00078285	0.00079985	0.0002664	0.00025359	0.00084267	0.00043116	0.00095146	0.00132265	0.0009257	0.00124066	0.00073989	0.00125905	0.00090935	0.00166629	0.00061588	0.00072996	0.0010778	0.00100901	0.00107169	0.00119261	0.00123746	0.00102501	0.00146118	0.00124453	0.00087445	0.00124971	0.00073284	0.00115473	0.00115753	0.00112831	0.00072623
1035.99	0.00129469	0.00040589	0.00156614	0.0006602	0.00175016	0.00078739	0.00069296	0.00161987	0.00161987	0.00088906	0.00097324	0.00077598	0.00144217	0.00114351	0.00139059	0.00130546	0.00164347	0.00064582	0.00074548	0.00075972	0.00031878	0.00026057	0.00081496	0.00045514	0.00095776	0.00122559	0.000991	0.00120343	0.00071165	0.00117402	0.00080936	0.00150008	0.00060886	0.00085131	0.00099651	0.00071345	0.00108131	0.00129899	0.00114205	0.00102544	0.00140216	0.00124066	0.00077182	0.00106536	0.00048663	0.00101706	0.00132847	0.00091897	0.00060094
1033.67	0.00128517	0.00049078	0.00145486	0.00062068	0.00177104	0.00073484	0.0007416	0.0016976	0.0016976	0.0008865	0.00098036	0.00071397	0.00154979	0.00114088	0.00145	0.00099965	0.00151762	0.00057805	0.00078141	0.00065507	0.0004264	0.00027862	0.00074394	0.00050692	0.00096261	0.00108886	0.00099602	0.00113766	0.00060819	0.0012421	0.00068966	0.00148957	0.0006654	0.00093741	0.00102779	0.00040812	0.00107137	0.00123293	0.00094391	0.00102506	0.00126163	0.00117428	0.00072471	0.00083911	0.0003439	0.00098075	0.00143365	0.00091026	0.00053865
1031.36	0.00124003	0.00048516	0.00112488	0.00052236	0.00177046	0.00076703	0.00080709	0.00165695	0.00165695	0.00089292	0.00107136	0.00096201	0.00157193	0.00115262	0.00138327	0.0007862	0.00132543	0.00057924	0.00089166	0.00069139	0.00050015	0.00028201	0.00067052	0.00055728	0.00088625	0.0010114	0.00099436	0.00093348	0.0005602	0.00116423	0.00074847	0.00149903	0.00073227	0.00103283	0.00111187	0.00028491	0.00100895	0.00093007	0.00081399	0.00093807	0.00105916	0.00113553	0.00070187	0.00083521	0.00033484	0.00087876	0.0014877	0.00083629	0.00051903
1029.04	0.00117809	0.00060221	0.00074621	0.00046731	0.00176083	0.00080957	0.00085131	0.00150248	0.00150248	0.00090273	0.00110929	0.00115093	0.00140917	0.00117295	0.0012413	0.00073641	0.00121763	0.00059989	0.00096426	0.00082653	0.00059598	0.00027334	0.00062181	0.00061651	0.00088063	0.00089443	0.00117777	0.00073515	0.00059475	0.00119929	0.00083616	0.00155547	0.00077555	0.00109068	0.00118043	0.00023262	0.00091613	0.00085382	0.00078841	0.00075208	0.00091281	0.00113649	0.00075334	0.00097774	0.00051382	0.00070559	0.00156409	0.00076062	0.00054543
1026.72	0.00111378	0.00076164	0.00055391	0.00058489	0.00156437	0.00082193	0.00091395	0.00144166	0.00144166	0.0008642	0.00109006	0.00115698	0.00122217	0.00105174	0.00103776	0.00078013	0.00102289	0.00060858	0.00114094	0.00085627	0.00062078	0.00025017	0.00061967	0.00065202	0.00088899	0.00082488	0.00130665	0.00066378	0.00066281	0.00127955	0.00087993	0.00162181	0.00076527	0.00107429	0.00112053	0.00034677	0.00078293	0.00074266	0.00085451	0.00063636	0.00078848	0.0010413	0.00083467	0.00112834	0.0007801	0.00065627	0.00148051	0.0006001	0.00062135
1024.4	0.00103859	0.00085328	0.00049178	0.00085835	0.00123737	0.00087022	0.00096284	0.00119958	0.00119958	0.00080657	0.00106657	0.00114323	0.00102403	0.0008506	0.00076239	0.00091262	0.00086093	0.00070842	0.00134197	0.00095771	0.00063012	0.00020267	0.00069622	0.00067442	0.00088153	0.000746	0.00142165	0.00067995	0.00093667	0.0011659	0.00090914	0.00164117	0.00067339	0.00094535	0.00112349	0.00055096	0.00071261	0.00051131	0.00096562	0.00055682	0.00071019	0.0008783	0.00097577	0.00138527	0.00116264	0.00069231	0.00139623	0.0005643	0.00074119
1022.08	0.00089076	0.00101902	0.00051536	0.00102009	0.00096824	0.00100814	0.00101181	0.00103923	0.00103923	0.00068376	0.00111629	0.00124545	0.00084582	0.00070623	0.00060215	0.00119634	0.00079677	0.00083503	0.00146071	0.00107911	0.00059738	0.00016126	0.00080537	0.00067108	0.00082643	0.00069682	0.00152553	0.00074179	0.0013104	0.00092234	0.00089895	0.0014531	0.00053788	0.0007529	0.00107267	0.00080646	0.0006847	0.00044042	0.00116619	0.00053572	0.00067153	0.000702	0.00111246	0.00165588	0.00143252	0.00071812	0.00124182	0.00041899	0.00080224
1019.76	0.00072529	0.00129046	0.00071793	0.00114549	0.00066154	0.00106786	0.00103725	0.00093964	0.00093964	0.00060262	0.00102522	0.00107927	0.0006613	0.00063969	0.00047846	0.00134259	0.00092848	0.00091871	0.0013923	0.00111827	0.00051746	0.00013523	0.000909	0.0006348	0.00078647	0.00058579	0.00162149	0.0008855	0.00156956	0.00075196	0.00070186	0.00122824	0.0003611	0.00056649	0.00096211	0.00097475	0.00061854	0.00062779	0.00134469	0.00059821	0.00068103	0.00060883	0.00111932	0.00174699	0.00158687	0.00082129	0.00110718	0.00030879	0.0007868
1017.44	0.00054913	0.00145768	0.00103161	0.0012182	0.00049197	0.00101817	0.00108591	0.00084814	0.00084814	0.0005048	0.00092839	0.00095504	0.00060293	0.00053252	0.00049487	0.00139676	0.00098265	0.00101816	0.00126731	0.00112324	0.0004748	0.00011737	0.00098069	0.00062107	0.00065781	0.00056664	0.00146779	0.00110098	0.0018022	0.00058326	0.00061303	0.00104154	0.00032729	0.00038863	0.00081035	0.00117107	0.00065934	0.00072541	0.00145052	0.00075912	0.00066698	0.00055549	0.00112019	0.00176319	0.00156094	0.00104782	0.00096474	0.00033839	0.00074369
1015.11	0.00038481	0.00152848	0.00116344	0.00110225	0.00059487	0.00101843	0.00106487	0.00066722	0.00066722	0.00051708	0.00086398	0.00078675	0.00053815	0.00050997	0.00061839	0.00134398	0.00117535	0.00116484	0.00101789	0.00113562	0.00045532	0.00011133	0.00102627	0.00060948	0.00051085	0.00052159	0.00128295	0.00126863	0.00189476	0.00040054	0.00049322	0.00080446	0.00033152	0.00025036	0.00069555	0.00123617	0.00069562	0.00092029	0.00145202	0.00082016	0.00066487	0.00052609	0.00124405	0.00176378	0.00149804	0.0011674	0.00100775	0.00044495	0.00069209
1012.79	0.00022357	0.00164259	0.00125596	0.00086098	0.00084668	0.00104222	0.00099729	0.00061582	0.00061582	0.00063584	0.00076012	0.00064731	0.00052907	0.00045596	0.00078224	0.0010737	0.00139737	0.00123393	0.00071499	0.00106701	0.00042812	0.00014056	0.00098764	0.00061246	0.00041424	0.00064951	0.0010888	0.00148763	0.00172819	0.00040236	0.00040191	0.00056636	0.00038864	0.00028324	0.00056792	0.00110668	0.00068655	0.001166	0.00155049	0.00082474	0.00056938	0.00063413	0.00125586	0.00175088	0.00125654	0.00120881	0.00108126	0.00042804	0.00059377
1010.47	0.00014446	0.0015777	0.00132044	0.00061226	0.0010411	0.00097385	0.00091422	0.00056612	0.00056612	0.00075213	0.00064818	0.00044637	0.00060581	0.0005426	0.00089722	0.000717	0.00157592	0.00129368	0.00046727	0.00101021	0.00045197	0.00018152	0.00089323	0.00063928	0.00039156	0.00082371	0.00092426	0.00173423	0.00150272	0.0004025	0.00041453	0.00046752	0.00054944	0.00035558	0.00052254	0.001013	0.00063383	0.00122296	0.00157228	0.00070508	0.000434	0.00082255	0.0011762	0.00173623	0.00107457	0.00120026	0.00125785	0.00043397	0.00057345
1008.15	0.00011399	0.00140697	0.00129863	0.00053152	0.00135833	0.00098341	0.00084617	0.00058852	0.00058852	0.00076679	0.00068365	0.00053511	0.00082991	0.00052471	0.0011645	0.00046777	0.00160473	0.00135734	0.00046821	0.00094548	0.00052163	0.00023511	0.00079158	0.00070487	0.00044129	0.00104403	0.00066402	0.00199699	0.0013737	0.00042246	0.00061059	0.00040695	0.00077714	0.00041858	0.00044856	0.00092773	0.00065325	0.00114533	0.00157646	0.00065908	0.00030267	0.00093906	0.00121249	0.00176461	0.00096894	0.00109754	0.00146013	0.0004759	0.00067692
1005.82	0.00016515	0.00130778	0.00119572	0.00048224	0.00152801	0.00110489	0.00081696	0.00069114	0.00069114	0.00077968	0.00076711	0.00069899	0.00104301	0.00072973	0.00149293	0.00033509	0.00161739	0.00134461	0.00051834	0.00084218	0.00056177	0.00030351	0.00073655	0.00077301	0.0006283	0.00119245	0.00062815	0.00212689	0.00114022	0.00048638	0.00084065	0.00030743	0.00092647	0.00055191	0.00048408	0.0009604	0.00064499	0.00105719	0.00171597	0.00066163	0.00027122	0.00101943	0.00119067	0.00167827	0.00098624	0.0009151	0.00158746	0.00048233	0.00078254
1003.5	0.00027876	0.00125682	0.0012797	0.00049797	0.00150999	0.00117683	0.00079431	0.00077474	0.00077474	0.000782	0.00096897	0.00092675	0.00123183	0.00089805	0.00172935	0.00031289	0.00155388	0.00128678	0.00063753	0.00080338	0.00064218	0.0003828	0.00065461	0.00084833	0.00080095	0.00136851	0.00068683	0.00213513	0.000928	0.00065379	0.00115015	0.00026449	0.00106952	0.00068292	0.00058358	0.00107759	0.00067681	0.0008692	0.00189026	0.00071785	0.00035126	0.00109054	0.00104512	0.00155938	0.00107069	0.00082224	0.00153714	0.00050142	0.00085717
1001.17	0.00046901	0.00116709	0.00143122	0.00059864	0.00139974	0.0011747	0.00076582	0.0008649	0.0008649	0.00079678	0.00114713	0.00114485	0.00133457	0.0011237	0.00201655	0.00046752	0.0014009	0.00122219	0.00079463	0.00079111	0.00069547	0.00044641	0.00061602	0.00091612	0.00094145	0.00135264	0.00073892	0.00197105	0.0009347	0.00072491	0.00135211	0.00037398	0.00124655	0.00064227	0.00068136	0.00126211	0.0007674	0.00064336	0.00182359	0.00078677	0.00057868	0.00103634	0.00099559	0.00136465	0.00137355	0.00070573	0.00146552	0.00064324	0.00090174
998.848	0.0007178	0.00113002	0.00157945	0.0007394	0.00128101	0.001216	0.00080382	0.00087361	0.00087361	0.00090772	0.00132721	0.00122314	0.00126204	0.00118585	0.0022162	0.00066759	0.00128987	0.00117485	0.0009591	0.00071865	0.00071196	0.00050388	0.00058675	0.00100084	0.00099604	0.00129716	0.00082382	0.00175841	0.00096487	0.0008294	0.00153583	0.00040719	0.001359	0.00061679	0.00077329	0.00138784	0.00089977	0.00060909	0.00179594	0.00101065	0.00088885	0.0009758	0.00109598	0.00120034	0.00161485	0.00068882	0.00133862	0.00086891	0.00094383
996.521	0.00101473	0.00114294	0.00173095	0.00075874	0.0011286	0.00114042	0.00086538	0.00077628	0.00077628	0.00104446	0.00140905	0.00119289	0.0010323	0.00132686	0.00215803	0.00094244	0.00120609	0.00111168	0.00101828	0.00067145	0.00072288	0.00055082	0.00056893	0.00107494	0.00108786	0.00126807	0.00113219	0.00151561	0.00102631	0.000979	0.00157648	0.00049726	0.0013493	0.00064048	0.00093249	0.00151632	0.00102137	0.00060129	0.00176338	0.00110206	0.00113724	0.00089345	0.0010456	0.0011039	0.00185125	0.00074432	0.00117132	0.00106251	0.00089276
994.193	0.00127567	0.00104842	0.00185249	0.00070544	0.00105911	0.00101742	0.00085122	0.00061893	0.00061893	0.00123955	0.00142927	0.00108198	0.00083307	0.00122032	0.00186367	0.00105247	0.00122349	0.00115307	0.00118763	0.00066616	0.00076957	0.000594	0.00052536	0.00115149	0.00108965	0.00129351	0.00129764	0.00129133	0.00104042	0.00107007	0.00148188	0.0006131	0.00130589	0.00059265	0.00094977	0.00144784	0.00110917	0.00063526	0.00156774	0.00110337	0.00125542	0.00085322	0.00104427	0.001096	0.00205711	0.00087015	0.00110648	0.00113396	0.0007954
991.867	0.00146922	0.00091424	0.00180542	0.00081527	0.00122255	0.00091912	0.00090568	0.00055332	0.00055332	0.00140885	0.00128546	0.00103721	0.0006575	0.00126847	0.00162312	0.00111563	0.00126478	0.00120186	0.00133448	0.00062324	0.00078443	0.00063414	0.00053452	0.00122931	0.00110379	0.00124514	0.00130732	0.00109796	0.00106022	0.00105215	0.00131268	0.00072848	0.00121357	0.00057973	0.00099485	0.00131695	0.00117762	0.00069846	0.00129038	0.00110125	0.00126061	0.00090795	0.00104481	0.00104218	0.00216302	0.0009436	0.00121766	0.0011274	0.00078552
989.539	0.00155303	0.00078353	0.00167543	0.00082693	0.00142662	0.00085805	0.00099447	0.00043002	0.00043002	0.00141397	0.00115789	0.00109978	0.00053258	0.00126211	0.00133335	0.00122505	0.00139161	0.00129695	0.00152003	0.00055137	0.00086694	0.00068282	0.00057987	0.00129603	0.00115618	0.00123796	0.00139244	0.00092395	0.00089719	0.00108172	0.00125993	0.00084505	0.00094916	0.00068555	0.00110478	0.00113433	0.00119275	0.00084995	0.00118881	0.00119073	0.00115981	0.00094248	0.00092235	0.00106444	0.00203595	0.00104219	0.00133682	0.00100442	0.00084041
987.211	0.00148261	0.00071315	0.00157954	0.00080692	0.00160927	0.0007513	0.00104027	0.00047567	0.00047567	0.00126288	0.00104732	0.00138314	0.00052598	0.00127291	0.00114447	0.00126937	0.00141788	0.00135398	0.00171871	0.00059939	0.00093055	0.00073598	0.00062688	0.00132863	0.00126559	0.00126778	0.00151529	0.00070351	0.0007632	0.00118877	0.00114235	0.00095937	0.00077317	0.00085445	0.00112193	0.00091011	0.0011861	0.00084951	0.00112447	0.00117415	0.00103568	0.00097221	0.00070313	0.00106947	0.00197694	0.00102293	0.00151799	0.00078347	0.00086175
984.883	0.00127065	0.00063612	0.00147242	0.00082315	0.00169468	0.00070363	0.00105456	0.00062654	0.00062654	0.0011601	0.00098142	0.00163729	0.00056059	0.00118266	0.00110743	0.00116842	0.00142035	0.00143239	0.00187443	0.00063424	0.00100065	0.00079135	0.00066277	0.0013736	0.00126186	0.00126346	0.00147091	0.00052117	0.00056564	0.00116309	0.00111425	0.00090932	0.00073592	0.0009711	0.00114092	0.00076273	0.00118256	0.00085527	0.00105061	0.00123716	0.0009725	0.00107988	0.00064287	0.00101151	0.00198439	0.00094141	0.00172472	0.00058651	0.00092049
982.553	0.00100644	0.00062569	0.00150364	0.00091367	0.00180137	0.00072813	0.00115621	0.00077189	0.00077189	0.00104905	0.00091867	0.00184857	0.00055807	0.00118546	0.00114557	0.00123749	0.00139221	0.0014646	0.00192569	0.00062555	0.00104458	0.00083865	0.00072066	0.00140291	0.0013125	0.00120961	0.00143053	0.00045641	0.00056882	0.00113378	0.00121855	0.00083643	0.0006914	0.00108341	0.00125937	0.00066808	0.0012264	0.00083062	0.00109124	0.0012862	0.00100657	0.00111413	0.00056309	0.00100226	0.00194127	0.00077773	0.00194313	0.00047651	0.00105497
980.223	0.00075952	0.00065967	0.00155125	0.00086772	0.00170917	0.00077056	0.00116104	0.0008336	0.0008336	0.00084657	0.00086992	0.00194917	0.00054211	0.0010677	0.00117392	0.0012745	0.00135714	0.00149374	0.00192487	0.00061503	0.00107825	0.00088418	0.00075396	0.00142981	0.00135576	0.00123759	0.0015152	0.00050273	0.00066923	0.00111337	0.00142828	0.00080767	0.00070622	0.00109016	0.00130791	0.00066084	0.00126245	0.00083072	0.00128693	0.00128786	0.00106751	0.00102781	0.00058368	0.00112689	0.00192483	0.00066446	0.00205793	0.00041376	0.00111688
977.893	0.00057131	0.00066771	0.00154602	0.0008915	0.00162868	0.00079434	0.0011249	0.00093039	0.00093039	0.00080138	0.00081074	0.00194118	0.00058278	0.00104904	0.0012512	0.00122286	0.00131441	0.00146483	0.00186178	0.00064614	0.00112299	0.00093291	0.00072127	0.00147989	0.00138154	0.00136555	0.00158387	0.00074079	0.00091859	0.00114243	0.00161964	0.00073728	0.00088914	0.00104819	0.00125895	0.00082622	0.00132755	0.00073492	0.00143475	0.00126108	0.00117029	0.00105176	0.00075606	0.00121943	0.00206048	0.00053996	0.002115	0.0004767	0.00120822
975.562	0.00047468	0.00065772	0.00149154	0.00100782	0.00162382	0.00086474	0.00103137	0.00094183	0.00094183	0.00092945	0.00069316	0.00173158	0.00064991	0.0010405	0.00122688	0.00119505	0.00131442	0.00145256	0.00177858	0.00063169	0.00123496	0.00098264	0.00074838	0.00154573	0.00144872	0.00141929	0.00158441	0.00106274	0.00106813	0.00116485	0.0017704	0.00080633	0.00086352	0.00086083	0.00131847	0.00107552	0.00138031	0.00070156	0.00150199	0.00118072	0.00120854	0.00103168	0.00083725	0.00130374	0.00216549	0.00046821	0.00212018	0.00053819	0.00127141
973.23	0.00048625	0.00064511	0.00154146	0.00108679	0.00159909	0.00095497	0.00095785	0.00084135	0.00084135	0.00098496	0.00057327	0.00150235	0.0007279	0.0011143	0.00125493	0.00114169	0.00137049	0.00144334	0.00178569	0.0006378	0.00136726	0.0010431	0.00078916	0.0016026	0.00153734	0.00141759	0.00161856	0.00140904	0.00121173	0.00125517	0.00174373	0.00105274	0.00078506	0.00069286	0.00135031	0.00128504	0.00142479	0.00066051	0.00158346	0.0011358	0.00125863	0.00096606	0.00088837	0.00141297	0.00207276	0.00042505	0.0021703	0.00059659	0.0013291
970.898	0.00056613	0.00059221	0.00147365	0.00104773	0.00152409	0.00096724	0.00079488	0.00080552	0.00080552	0.00092029	0.00049496	0.00131452	0.00079325	0.00124067	0.00136777	0.00093454	0.00140197	0.00145605	0.00177515	0.00067982	0.00148613	0.00111726	0.00080848	0.00166194	0.00159286	0.00141789	0.00166536	0.00163677	0.00118679	0.00133305	0.00160092	0.00131454	0.00073443	0.00058706	0.00133817	0.00146249	0.00147804	0.00065165	0.00163705	0.0011013	0.00126093	0.00094478	0.0009459	0.00145074	0.00199303	0.00044155	0.00215939	0.00063251	0.00138089
968.566	0.00064897	0.00049127	0.00143833	0.00101866	0.00142931	0.00096991	0.00072857	0.00083849	0.00083849	0.00097391	0.00046293	0.00117103	0.0009031	0.00129869	0.00139127	0.00081636	0.0013973	0.0014942	0.00178518	0.0006823	0.00159752	0.0011929	0.00082978	0.00171584	0.00160834	0.0014276	0.00170627	0.00179086	0.0011016	0.0014349	0.0013244	0.00143058	0.00072425	0.00056757	0.00124186	0.0015037	0.00152542	0.00062383	0.00151913	0.0010686	0.0012198	0.00096913	0.00085958	0.00139523	0.00194364	0.00040598	0.00206294	0.00060306	0.00142657
966.234	0.00074725	0.00050032	0.00149369	0.0010349	0.00129025	0.00098719	0.00068356	0.00085429	0.00085429	0.00100361	0.00052064	0.00101759	0.00100269	0.00130786	0.00134206	0.00073067	0.00132406	0.00158199	0.00184877	0.00076128	0.00162448	0.00125356	0.00091843	0.00176021	0.00159818	0.00142602	0.00178899	0.00180045	0.00089151	0.00140136	0.00096536	0.00147687	0.00067925	0.00059274	0.00110577	0.00141788	0.00154597	0.00060474	0.00141936	0.00097583	0.00109323	0.00089404	0.00073073	0.00144163	0.00193517	0.00042295	0.00199411	0.00047047	0.00140218
963.9	0.00084023	0.00047391	0.00154227	0.00097623	0.00114159	0.00096046	0.00069152	0.00085842	0.00085842	0.00094952	0.00069967	0.00100282	0.00106628	0.00130921	0.00134246	0.00078037	0.00137387	0.00166299	0.00192797	0.00087669	0.00159878	0.00130175	0.00099571	0.00180446	0.00154752	0.00150323	0.00182256	0.00181361	0.00076933	0.00130538	0.00067177	0.00130161	0.00082658	0.00075216	0.00095136	0.00127305	0.00159572	0.00060195	0.00140945	0.00104563	0.00106323	0.00085097	0.00075356	0.00145198	0.00196715	0.00055139	0.00189967	0.00045773	0.00141648
961.566	0.00093431	0.00042185	0.00143993	0.00098055	0.00106468	0.00097524	0.00070467	0.00091899	0.00091899	0.00089116	0.00088006	0.00099113	0.00120117	0.00137525	0.00122867	0.00097056	0.00144363	0.00177152	0.00191284	0.00095966	0.00149439	0.00133548	0.00106363	0.00184008	0.00151505	0.00167889	0.00192653	0.00174163	0.0006224	0.001167	0.0005877	0.00095203	0.00097275	0.00095462	0.00073137	0.00105992	0.00159544	0.0006213	0.00133491	0.00099158	0.00099923	0.0007316	0.00082084	0.00144584	0.00205633	0.00072068	0.00164041	0.00041916	0.00138617
959.23	0.00102557	0.00040008	0.0013655	0.00114206	0.00095651	0.00100503	0.0007804	0.00089499	0.00089499	0.00096794	0.00100666	0.00095113	0.00137123	0.00134836	0.00102668	0.00119482	0.00145938	0.00186361	0.00191103	0.00102493	0.00139303	0.00135611	0.00116137	0.00187539	0.00144067	0.00189695	0.0020949	0.00179267	0.00069551	0.00108167	0.0006397	0.00062227	0.00113879	0.0011382	0.00064256	0.00105346	0.00152494	0.00058981	0.00124421	0.00098749	0.00090538	0.00063791	0.00083404	0.0014258	0.00213404	0.00095527	0.00133848	0.00046607	0.00125107
956.896	0.00114484	0.00044032	0.00131388	0.00127383	0.00095594	0.00103425	0.00083899	0.00087495	0.00087495	0.00107666	0.00114294	0.00088677	0.00154841	0.00134209	0.00100314	0.0013984	0.00149516	0.00192034	0.00196231	0.00118846	0.00129689	0.00137037	0.00127381	0.00191149	0.00141472	0.00209369	0.00225665	0.00189789	0.00076069	0.00108298	0.00081045	0.00043148	0.00123527	0.00127699	0.00066522	0.00112076	0.0014675	0.00068037	0.00125379	0.00110974	0.00091235	0.00061978	0.00103188	0.00150319	0.00212406	0.00125945	0.00119141	0.00055514	0.00118232
954.561	0.00126629	0.00045599	0.00116924	0.00123949	0.00092544	0.00106136	0.00085276	0.00091364	0.00091364	0.00114046	0.00125048	0.00086886	0.00165241	0.00136268	0.00105276	0.00153682	0.00156425	0.00197813	0.00203989	0.00126144	0.00123484	0.00138941	0.00136814	0.00193516	0.00140757	0.00213514	0.00218349	0.00195415	0.00092412	0.00117601	0.00107546	0.00035278	0.00139668	0.00141974	0.00075739	0.00125732	0.00143751	0.00083269	0.00128557	0.00131226	0.00113344	0.00067529	0.001162	0.00147857	0.00196083	0.00152557	0.00102824	0.00077959	0.00114104
952.225	0.00143727	0.00050791	0.00106266	0.00128244	0.0008623	0.00112944	0.00086054	0.00096212	0.00096212	0.00112061	0.00121755	0.00082206	0.00181967	0.00156698	0.00112533	0.00154112	0.00153396	0.0020793	0.00205444	0.00124805	0.00121365	0.00140696	0.00143236	0.00193989	0.00137517	0.00210759	0.00225615	0.00196943	0.00101923	0.00133801	0.00131116	0.00058255	0.00148442	0.00155578	0.00075464	0.00145003	0.00136899	0.00101886	0.00116006	0.00150295	0.00132551	0.00073395	0.00125993	0.00143184	0.00171482	0.00166405	0.00086621	0.00101196	0.00114731
949.887	0.00160324	0.00071404	0.00100601	0.00123446	0.00076983	0.00103839	0.00085781	0.00096155	0.00096155	0.00115027	0.00120749	0.00086338	0.0019313	0.00165458	0.00116325	0.00147614	0.00141552	0.00213697	0.00207704	0.00127967	0.00125816	0.00141173	0.00150773	0.0019157	0.00141527	0.00202515	0.00218722	0.00201498	0.00132805	0.00155334	0.00153573	0.00104195	0.00155942	0.00164296	0.00087038	0.00172562	0.00131331	0.00116591	0.00122712	0.00181079	0.0016333	0.00100045	0.00127338	0.00141454	0.00157701	0.0017648	0.00091135	0.00128625	0.00123616
947.551	0.00176034	0.00094671	0.0009238	0.00116245	0.00069402	0.00094476	0.00084647	0.00096925	0.00096925	0.00115611	0.00134055	0.00102456	0.00205861	0.00184819	0.0011638	0.00146087	0.0013605	0.00215059	0.00212067	0.00136144	0.00129604	0.0013992	0.00155516	0.00186576	0.00147669	0.00191082	0.00199103	0.0018587	0.0013685	0.00172596	0.00165759	0.00154254	0.00157871	0.00173179	0.00088088	0.00182871	0.00126163	0.00144017	0.00126992	0.00212364	0.00204815	0.0013183	0.00146494	0.0014412	0.00147625	0.00172696	0.00097483	0.00153139	0.00143825
945.213	0.00189061	0.00114822	0.00080453	0.00117893	0.00057482	0.00086352	0.00079282	0.00094631	0.00094631	0.00106206	0.00150086	0.00129936	0.00220705	0.00213293	0.00101769	0.00140044	0.00135275	0.0022045	0.00209176	0.00133164	0.0013841	0.00136263	0.00158563	0.00180853	0.00158122	0.00174839	0.001744	0.00165894	0.00149238	0.00184979	0.00168071	0.00208336	0.00168405	0.0018967	0.00086871	0.00181119	0.001187	0.00156347	0.00123658	0.00229886	0.0024004	0.0015989	0.00155706	0.00138412	0.00149864	0.00163589	0.00092514	0.0019683	0.00162342
942.873	0.00198484	0.00125333	0.00093497	0.00139506	0.00054132	0.0007789	0.00075988	0.0009053	0.0009053	0.00101635	0.00158185	0.001487	0.00241649	0.00228802	0.0008095	0.00140364	0.0013529	0.0022044	0.00185437	0.0012733	0.00146062	0.00130409	0.00157223	0.00173987	0.001665	0.00168569	0.00175467	0.00159749	0.00162416	0.00197448	0.00165206	0.00258077	0.00167832	0.00198415	0.00087786	0.00174993	0.00108801	0.00167888	0.00114435	0.00238785	0.00248948	0.00191341	0.00167027	0.00134715	0.0015717	0.00159925	0.00095907	0.00230016	0.00181634
940.535	0.00201244	0.00133951	0.00096689	0.00146582	0.00049137	0.00064063	0.00074117	0.00091365	0.00091365	0.00111589	0.00173075	0.00162478	0.00241969	0.00215408	0.00065408	0.00141901	0.00131768	0.00212458	0.00165711	0.00122699	0.00146565	0.00122624	0.00153192	0.00167342	0.00170052	0.00163222	0.00159625	0.00162205	0.00186839	0.00198704	0.00168711	0.00286962	0.00168488	0.00188514	0.00097918	0.00157632	0.00100169	0.00172707	0.00117099	0.00236299	0.00257826	0.00221405	0.00176713	0.00149622	0.00166946	0.0016591	0.00097829	0.00250715	0.0019361
938.195	0.00200692	0.00125634	0.00111581	0.00159864	0.00050739	0.00063537	0.00068864	0.0010293	0.0010293	0.00121535	0.00186307	0.00167708	0.00241586	0.00203773	0.00063538	0.0014619	0.00138865	0.0020162	0.00147366	0.00113667	0.00143166	0.001138	0.00145716	0.00164647	0.00161016	0.00148664	0.00147589	0.0016249	0.00187012	0.00202069	0.00161838	0.00300914	0.00171688	0.00177364	0.00099959	0.00139765	0.00096185	0.00171246	0.00100203	0.00227938	0.00246988	0.00240378	0.0018836	0.00157404	0.00165965	0.00167055	0.00086043	0.00270057	0.00201771
935.855	0.00199228	0.0011738	0.00132931	0.00171692	0.00057121	0.0006985	0.00068267	0.00122325	0.00122325	0.00127409	0.00185493	0.0016153	0.00243116	0.00188234	0.00079156	0.00151683	0.00148104	0.00194454	0.00127871	0.00095884	0.00140117	0.00104666	0.00136095	0.00164779	0.00151062	0.00133557	0.00147826	0.00180571	0.00203651	0.00213832	0.00150763	0.00297735	0.00183649	0.00161023	0.00101436	0.00112748	0.00097554	0.00151361	0.00077176	0.00221268	0.00228997	0.00244637	0.00178834	0.00164845	0.00163956	0.001735	0.00074299	0.00282341	0.0020301
933.514	0.00200046	0.00111612	0.00156951	0.00181694	0.00067939	0.00080131	0.00070971	0.00136603	0.00136603	0.00137325	0.00176238	0.00142054	0.00234445	0.00159718	0.0009977	0.00165353	0.00148815	0.001831	0.00115716	0.00089968	0.00131769	0.00097084	0.00124146	0.00164471	0.00130726	0.00125096	0.00149953	0.00194718	0.00204591	0.00221501	0.00140978	0.00283957	0.00184549	0.00136996	0.00105131	0.00109643	0.00098836	0.00136497	0.0006397	0.00219269	0.00208862	0.00241695	0.00166326	0.00171285	0.00151762	0.00185253	0.00072674	0.00267565	0.00195271
931.174	0.00204756	0.00118584	0.00152075	0.00188623	0.00080479	0.0009354	0.00085246	0.00143778	0.00143778	0.00134201	0.00170182	0.00137761	0.00217753	0.00137637	0.00127923	0.00167907	0.00141967	0.00173884	0.00123302	0.00094821	0.0012547	0.00090626	0.00112469	0.00164799	0.00113355	0.00113199	0.00138176	0.00197499	0.00194825	0.00224203	0.00130047	0.00263821	0.00190242	0.00116327	0.00107044	0.00113049	0.00098726	0.00123636	0.00055486	0.00215339	0.00204261	0.0022855	0.00151677	0.00172794	0.0013832	0.00197667	0.00060162	0.00255323	0.00186697
928.832	0.00211331	0.00129451	0.00160552	0.00202916	0.00095143	0.00114545	0.00100665	0.00140577	0.00140577	0.00120003	0.00165179	0.00146294	0.00212786	0.00131803	0.00143676	0.00167241	0.00130429	0.0017339	0.00126013	0.00100192	0.00124017	0.00086853	0.00103514	0.00165875	0.00106631	0.00110627	0.00139875	0.0018074	0.00178037	0.00230117	0.00113408	0.00252918	0.00195782	0.00110212	0.00107725	0.0013484	0.00099388	0.00107974	0.00051171	0.00221971	0.00197155	0.00207297	0.00143351	0.0015344	0.0012226	0.00198362	0.00056643	0.00242051	0.00177864
926.49	0.00220824	0.00145658	0.00148995	0.00222704	0.00100992	0.00128488	0.00123094	0.0013338	0.0013338	0.00111156	0.00156635	0.00158937	0.00197432	0.00130624	0.00144778	0.00160115	0.00108294	0.00177415	0.00128328	0.00103133	0.0012576	0.00086063	0.00097175	0.00164364	0.0010845	0.00122914	0.00147752	0.00171369	0.00160293	0.00224687	0.00098855	0.00243081	0.00195322	0.00105004	0.00108571	0.00151605	0.00096944	0.00104062	0.0006533	0.00227798	0.00205039	0.00178155	0.00125378	0.00131942	0.00106912	0.00210064	0.00053328	0.00227788	0.00167881
924.146	0.00228142	0.00160858	0.00135047	0.00232744	0.00105431	0.0012819	0.00131457	0.00115826	0.00115826	0.00092733	0.00151893	0.00173894	0.00170423	0.00122506	0.00138059	0.00144678	0.00079786	0.00183229	0.00123644	0.00110142	0.00127651	0.0008832	0.00092373	0.0016039	0.00112218	0.00133469	0.00143286	0.00156973	0.00134321	0.00198478	0.00086778	0.00238031	0.00185153	0.00100336	0.00113729	0.00188109	0.00091325	0.00113732	0.00088022	0.00226599	0.00212926	0.00154863	0.00108717	0.00107209	0.00091715	0.00217114	0.00060567	0.00218261	0.00162213
921.803	0.00227895	0.00169612	0.00119058	0.00233955	0.00107291	0.00115933	0.00139287	0.00103242	0.00103242	0.00073222	0.00151197	0.0018696	0.00144251	0.00130721	0.00130788	0.00118377	0.00057942	0.00187938	0.00115024	0.00106281	0.00127835	0.00091745	0.0009077	0.00157043	0.00123145	0.0013516	0.00142388	0.00151876	0.00115886	0.00163789	0.00091085	0.00227642	0.00179623	0.00094193	0.00117917	0.0021791	0.0008875	0.00120306	0.00104216	0.00215812	0.00224659	0.00130294	0.00091637	0.00081514	0.00081162	0.0021253	0.00063908	0.00217272	0.0016091
919.459	0.00217876	0.00166385	0.00110728	0.00218154	0.00100112	0.00099189	0.00138516	0.00102559	0.00102559	0.00068873	0.00153751	0.0019121	0.00115892	0.0015289	0.00114271	0.0010147	0.00050174	0.00194839	0.00100081	0.00088482	0.00125783	0.00096742	0.00092824	0.00154632	0.0012734	0.00142392	0.00152863	0.00148912	0.00097506	0.00137784	0.00101918	0.00220774	0.00174049	0.00094675	0.00120304	0.00236793	0.00087429	0.00111787	0.00114475	0.002125	0.00233064	0.00106488	0.00090896	0.00059618	0.00078742	0.00199145	0.00078673	0.00213217	0.00160102
917.115	0.00200088	0.0015192	0.00092908	0.00199127	0.00092501	0.00079232	0.00131562	0.00112486	0.00112486	0.00076992	0.00151848	0.00174861	0.00093816	0.00173198	0.00105346	0.00087396	0.00055772	0.00196933	0.00090125	0.00079169	0.00122105	0.001014	0.00095464	0.00152693	0.00124993	0.00142188	0.00155623	0.00155709	0.0007629	0.00109833	0.00118139	0.00204486	0.00172951	0.00095928	0.00122676	0.00232736	0.00088261	0.00113306	0.00127731	0.00197337	0.00237338	0.00093873	0.00075801	0.00047943	0.00078888	0.00190654	0.00090429	0.00207025	0.0016144
914.77	0.00171025	0.00136349	0.00091729	0.00172222	0.00091569	0.00067671	0.00120554	0.00113285	0.00113285	0.00081869	0.00147883	0.00144878	0.00084337	0.00193112	0.0011338	0.00073664	0.00067637	0.00196426	0.0007937	0.00065915	0.0011444	0.0010495	0.00098288	0.00152315	0.00116895	0.00138137	0.00152046	0.00157903	0.00075208	0.00087936	0.00146289	0.00191344	0.00179608	0.00091622	0.001221	0.00232445	0.00089758	0.00109263	0.0011912	0.00177675	0.0023465	0.00090105	0.00076102	0.00050895	0.00083095	0.00173437	0.00109739	0.00200465	0.00161721
912.426	0.00138906	0.00105896	0.00083797	0.00150878	0.00090155	0.00068325	0.00122438	0.00125925	0.00125925	0.00096965	0.00137502	0.00113605	0.00085717	0.00212129	0.00123146	0.00070887	0.00082213	0.00192876	0.00077157	0.00055005	0.00105543	0.00106891	0.00100915	0.00154653	0.0011373	0.00137074	0.00157785	0.00163807	0.00080145	0.0008866	0.00179523	0.0019044	0.00193498	0.00094638	0.00115936	0.00224202	0.0009151	0.00099829	0.00109354	0.00157103	0.00226812	0.00081594	0.00081455	0.00058711	0.00086459	0.00162669	0.00128183	0.00180297	0.001572
910.078	0.00109392	0.00077965	0.00080032	0.0013306	0.00087376	0.00074651	0.00128197	0.00142783	0.00142783	0.00109019	0.00127261	0.00092338	0.00098023	0.00218951	0.00139368	0.00074941	0.00104528	0.00189883	0.00072134	0.00050881	0.0009965	0.00108107	0.00101411	0.00156865	0.00109631	0.00140621	0.00149925	0.00172646	0.0008528	0.00101751	0.00188715	0.00202888	0.00197832	0.00106862	0.00107331	0.00203942	0.00094127	0.00090495	0.00099349	0.00152245	0.00210431	0.00075704	0.00096787	0.00077144	0.0009358	0.00161216	0.00138659	0.00161088	0.00155289
907.732	0.00088461	0.00057899	0.00078896	0.00134705	0.00089861	0.00086179	0.00135267	0.00145876	0.00145876	0.00112623	0.00118771	0.00068059	0.00125283	0.00201578	0.00157229	0.00083323	0.00118952	0.0018618	0.00069917	0.00057654	0.00097662	0.00107938	0.00098873	0.00158308	0.00112624	0.00146361	0.00122111	0.0019276	0.00100892	0.00099709	0.00191761	0.00214227	0.00195739	0.00107083	0.00102339	0.00176125	0.0009912	0.0009209	0.0009187	0.00143056	0.00191804	0.00073608	0.00095086	0.00098605	0.00098227	0.00154578	0.00145619	0.00141863	0.00151426
905.385	0.00075991	0.00052049	0.00091523	0.0014404	0.00096596	0.00090294	0.00146188	0.00142605	0.00142605	0.00109415	0.00121231	0.00056933	0.00144808	0.0017219	0.00179029	0.00094629	0.00124938	0.0018066	0.00071326	0.00055651	0.00094672	0.0010804	0.0009618	0.00158996	0.00113666	0.00148935	0.00090321	0.00210954	0.00119368	0.0010252	0.00192167	0.00218656	0.00180658	0.00107343	0.00092884	0.00165501	0.001012	0.00074119	0.00071153	0.00137664	0.00178848	0.0007291	0.00104621	0.00115529	0.00110671	0.00146126	0.00145037	0.00134784	0.00146363
903.037	0.00077392	0.00054614	0.00098898	0.00150269	0.00098766	0.0009232	0.00161898	0.00155247	0.00155247	0.00098441	0.0012924	0.0006152	0.00162133	0.00129363	0.00186307	0.00111974	0.00133038	0.00178373	0.00079409	0.00061496	0.00092271	0.00108901	0.00090225	0.00159081	0.00113972	0.00149046	0.00067878	0.00234732	0.0011742	0.00106516	0.0017133	0.00213199	0.0015889	0.00113567	0.00099791	0.00150663	0.00102525	0.000607	0.00060228	0.00133375	0.00159218	0.00070528	0.00106488	0.00125177	0.0012381	0.00135284	0.00133583	0.001189	0.00142232
900.689	0.00084988	0.00078881	0.00114599	0.00155194	0.0010351	0.00095904	0.00168078	0.00161204	0.00161204	0.00090135	0.00141212	0.00067647	0.00172389	0.00098378	0.00188378	0.00124253	0.00151292	0.00176078	0.00090405	0.00067916	0.00095712	0.00110408	0.00084533	0.00159364	0.00107366	0.00149276	0.0005183	0.00244176	0.00104709	0.00104046	0.00148113	0.00198146	0.00135025	0.00107221	0.00109983	0.0013235	0.00107766	0.0004917	0.00064459	0.00132939	0.00145545	0.00069701	0.00119187	0.001378	0.00139204	0.00125132	0.00117064	0.00119894	0.00139974
898.34	0.00096753	0.00100644	0.00122853	0.00161354	0.00103508	0.00104606	0.00164479	0.00160119	0.00160119	0.00090356	0.00150097	0.00070153	0.00162529	0.00068677	0.00177546	0.00130758	0.00159302	0.00175159	0.00108593	0.00068747	0.00098307	0.00112124	0.00077278	0.00159703	0.00100102	0.00150142	0.00061605	0.00229396	0.00085661	0.00091952	0.00135655	0.00174613	0.00125856	0.0008928	0.00120337	0.00121399	0.00112369	0.0004187	0.00075743	0.0012291	0.00137646	0.00081235	0.00122597	0.00140474	0.00150159	0.00110087	0.00114462	0.00114493	0.00136185
895.992	0.00104796	0.0012243	0.00134374	0.00154588	0.00099421	0.0010922	0.00147656	0.00160907	0.00160907	0.0009925	0.0014931	0.00073326	0.00136985	0.0005627	0.00167255	0.00129358	0.00165968	0.00169709	0.00127889	0.00067701	0.0009623	0.00115311	0.00069008	0.00159566	0.00091464	0.00142196	0.00087401	0.00191918	0.00073118	0.00092703	0.00124063	0.00151578	0.00123388	0.00082693	0.0012661	0.00128656	0.00114777	0.00034	0.00088414	0.00108088	0.00129006	0.00090119	0.00126778	0.0014144	0.00154966	0.00107865	0.00111542	0.00104141	0.00131588
893.641	0.0011111	0.00132822	0.00133511	0.00143814	0.00095789	0.00127504	0.00134447	0.0015419	0.0015419	0.00105951	0.0013385	0.00072507	0.00111	0.00056792	0.00156467	0.00126875	0.00167701	0.00164521	0.001425	0.00071635	0.00098648	0.00117489	0.00059886	0.00157784	0.00093827	0.00137798	0.00120723	0.0016535	0.00062589	0.00094796	0.00108174	0.00148154	0.00131739	0.00071029	0.0013365	0.00134226	0.00117669	0.00045241	0.00103236	0.00096325	0.00115969	0.0009413	0.00127511	0.00145719	0.00155286	0.00104296	0.00116101	0.0008729	0.00133841
891.291	0.00113461	0.00129977	0.00129192	0.0013679	0.00096819	0.00141951	0.00112125	0.00130802	0.00130802	0.00116993	0.00114349	0.00074057	0.00088078	0.00071406	0.00149592	0.0012469	0.00159886	0.00154832	0.00153479	0.00084399	0.00103811	0.00118658	0.00056674	0.00155751	0.00098124	0.00134711	0.00148551	0.00127518	0.000539	0.00099272	0.00107184	0.0014761	0.00141902	0.00063672	0.00123561	0.0013569	0.00124039	0.00060419	0.00121226	0.00097965	0.00110066	0.00089019	0.00130494	0.0014787	0.00163437	0.00107905	0.00133669	0.00080418	0.00136153
888.939	0.001147	0.00123423	0.00123125	0.00139865	0.00093231	0.00142748	0.00092887	0.00113073	0.00113073	0.00130467	0.00098804	0.000761	0.00065632	0.00076046	0.00142815	0.00121556	0.00137672	0.00141881	0.00156721	0.00093584	0.00105016	0.00119333	0.00054821	0.00150818	0.00109197	0.00130453	0.00159757	0.00102248	0.00067794	0.00100772	0.00107015	0.00156114	0.00148155	0.00066962	0.00119822	0.00137905	0.00120125	0.00071223	0.001157	0.00090103	0.00103047	0.00093976	0.00126976	0.00139695	0.00166914	0.00106912	0.00143373	0.00071289	0.00137921
886.588	0.00115084	0.00126361	0.00132584	0.00146869	0.00100109	0.00136506	0.00080232	0.00095976	0.00095976	0.00135994	0.00085048	0.00078775	0.00058378	0.00091498	0.00149935	0.00122026	0.001021	0.00129893	0.00155692	0.00110734	0.00105784	0.00119382	0.00059042	0.00145477	0.00120293	0.00133571	0.00148199	0.0009694	0.00099924	0.00123653	0.00113741	0.0017054	0.00152589	0.00077286	0.00126326	0.00138606	0.00113522	0.00081679	0.00101828	0.00079407	0.0009078	0.00086809	0.00122486	0.00136209	0.00168235	0.00105358	0.00149183	0.00067343	0.00138539
884.236	0.0011927	0.00120651	0.00133049	0.0015603	0.00104447	0.00132573	0.00084452	0.00088287	0.00088287	0.00135691	0.00080954	0.00087524	0.00068116	0.00105062	0.00152885	0.00123777	0.0007127	0.00124104	0.00149642	0.00124073	0.00110081	0.00117788	0.00065487	0.00142365	0.00127785	0.00142879	0.00134402	0.0011261	0.00112668	0.00143321	0.00127182	0.00186438	0.00155855	0.0008483	0.00135191	0.00138893	0.00110449	0.0009046	0.00093646	0.0008289	0.00082846	0.00085132	0.00121879	0.00126761	0.00170094	0.00094993	0.00146684	0.00073942	0.00138906
881.885	0.00124116	0.00112411	0.00137388	0.00158076	0.00100191	0.00115848	0.0007873	0.00089453	0.00089453	0.00131323	0.00083278	0.00097682	0.00084297	0.00112901	0.00138313	0.00123424	0.00055941	0.00123784	0.00138963	0.00131001	0.00111344	0.00117586	0.00070619	0.00140775	0.001296	0.00146788	0.00119405	0.00120525	0.00120305	0.00160138	0.00143186	0.00189252	0.0015841	0.00102616	0.00150588	0.00131269	0.00106601	0.00094808	0.0009145	0.00089357	0.00080067	0.00079301	0.00120943	0.00120652	0.00168727	0.00097629	0.00139465	0.00080277	0.00127242
879.531	0.00126908	0.00112071	0.00142486	0.00158791	0.0008938	0.00101713	0.00071271	0.00098907	0.00098907	0.00130543	0.00086794	0.00100993	0.0009837	0.00113802	0.00127497	0.00124539	0.00053788	0.00127713	0.00124493	0.00125791	0.00115751	0.00118472	0.00071067	0.00140655	0.00137413	0.00153587	0.00096808	0.00134211	0.00143308	0.00175181	0.00156207	0.00206824	0.00173757	0.00108848	0.00178114	0.00136254	0.00099949	0.00087253	0.00084256	0.00086984	0.00083879	0.00088914	0.00129525	0.00116153	0.00151743	0.00098773	0.00126933	0.000932	0.00120022
877.178	0.00129046	0.00105166	0.00145798	0.00146534	0.00078063	0.00095324	0.00066431	0.00090766	0.00090766	0.00121082	0.00091685	0.00101946	0.00120009	0.00124709	0.0011839	0.00127217	0.00066731	0.00138941	0.00117791	0.00119887	0.00119037	0.00120326	0.00072051	0.00142197	0.00136211	0.00165559	0.00085196	0.00148579	0.00148037	0.00186257	0.00164082	0.00209832	0.00197403	0.001157	0.0019128	0.0015419	0.00105316	0.00085478	0.00087748	0.00093679	0.00094537	0.0009319	0.00135587	0.00115773	0.00137206	0.00103659	0.0011769	0.00104428	0.00122293
874.822	0.00130174	0.00089187	0.00130304	0.00124234	0.00060824	0.00094656	0.00058671	0.00079483	0.00079483	0.00106474	0.00109911	0.00104031	0.00147306	0.00127782	0.00100404	0.00128126	0.00106983	0.00152435	0.00107476	0.00104037	0.00124792	0.00124527	0.00069906	0.00144973	0.00135184	0.00163529	0.00087003	0.00162951	0.00134504	0.00171375	0.00157245	0.00208142	0.00211994	0.00120484	0.00193566	0.00175055	0.00111822	0.00079467	0.00095853	0.00112868	0.00120373	0.00107035	0.00149831	0.00104166	0.00127137	0.00115386	0.00102891	0.00119645	0.00134005
872.469	0.00130939	0.00078904	0.00124378	0.00093999	0.00053312	0.00092692	0.00044576	0.00061746	0.00061746	0.00091834	0.00132665	0.00107488	0.00163778	0.00132049	0.00091678	0.00129738	0.00146924	0.00165625	0.00104202	0.00091644	0.00129098	0.00131284	0.00069471	0.00145443	0.00140294	0.00155358	0.00087317	0.00167894	0.00133582	0.0015795	0.00140246	0.00203035	0.00225893	0.00121431	0.00196608	0.00187425	0.0011334	0.00076384	0.00103859	0.00117271	0.00146232	0.00122092	0.00160083	0.00100569	0.0012269	0.00134033	0.00096648	0.00133842	0.00153758
870.113	0.00131611	0.00076058	0.00113565	0.00077738	0.00048598	0.00099665	0.00041037	0.00043404	0.00043404	0.00093436	0.00157953	0.00120673	0.00182391	0.0015437	0.00097532	0.00136438	0.00176394	0.0017478	0.00111518	0.00087553	0.00133316	0.00138136	0.00075084	0.00147084	0.00146433	0.00154583	0.00084056	0.00166279	0.0013578	0.00146255	0.00126173	0.00199328	0.00236235	0.00119005	0.00194641	0.00207359	0.00114836	0.00070758	0.00106432	0.00114	0.00172227	0.00151428	0.00168612	0.00092625	0.00116994	0.00141198	0.00102024	0.00152009	0.00183726
867.758	0.00133961	0.00068859	0.00102175	0.00066324	0.00054115	0.00103457	0.00051941	0.00028178	0.00028178	0.0008784	0.00187884	0.00134586	0.00197982	0.00181737	0.00103182	0.00137472	0.00192197	0.00181605	0.00124768	0.00088434	0.00132082	0.00145237	0.00083177	0.00146986	0.00147877	0.00150823	0.00090867	0.00166393	0.00127931	0.00141738	0.00112225	0.00179255	0.00230855	0.00127334	0.00182174	0.00214587	0.00118141	0.00067544	0.00104879	0.00108288	0.00188239	0.0017747	0.00166639	0.00082613	0.0012188	0.00149318	0.00107826	0.00163425	0.0021567
865.4	0.00136953	0.00063763	0.00093333	0.00063725	0.00063568	0.00110499	0.00068851	0.00033232	0.00033232	0.00084633	0.00213839	0.00147369	0.00203672	0.00202139	0.00110833	0.00133979	0.00191373	0.00185456	0.0013198	0.0009539	0.00132257	0.00151756	0.00090208	0.00146033	0.00152003	0.00137771	0.00099246	0.00155651	0.00123676	0.00144061	0.0011088	0.00172923	0.00226549	0.00137034	0.00165244	0.00203839	0.00116261	0.00067309	0.00098588	0.00103399	0.00190901	0.00202629	0.00155153	0.00080416	0.00124981	0.00154524	0.00123691	0.00170999	0.00233138
863.043	0.00141807	0.00067204	0.00093347	0.00068726	0.0006752	0.00110293	0.000903	0.00051907	0.00051907	0.0009332	0.00221318	0.00154909	0.00199935	0.00229945	0.00123342	0.00139645	0.00165885	0.00181059	0.0014951	0.00114752	0.001282	0.00155632	0.00095573	0.00142604	0.00156137	0.00132683	0.00099029	0.0014376	0.00124645	0.00157404	0.00131167	0.00164526	0.00226287	0.00148564	0.0014827	0.00189622	0.00113138	0.00073187	0.00094913	0.00085866	0.00183994	0.00218811	0.0014232	0.00094734	0.00124296	0.00157112	0.00142925	0.00177541	0.0023975
860.686	0.00144688	0.00069756	0.00091687	0.0008819	0.00065641	0.00107128	0.00112092	0.00073759	0.00073759	0.00100134	0.00213703	0.00153684	0.00197836	0.00249064	0.00135921	0.00139763	0.00140581	0.00169971	0.0015997	0.00128039	0.00121352	0.00155557	0.00098209	0.00137944	0.00152362	0.00133086	0.00101845	0.00134639	0.00113292	0.00169672	0.00151031	0.00157125	0.0022367	0.00160692	0.00128251	0.00181823	0.00114685	0.00076624	0.00080739	0.00079733	0.00175222	0.00232472	0.00142539	0.00098202	0.00115945	0.0016128	0.00164993	0.00178745	0.00236888
858.328	0.00149409	0.00074146	0.00092802	0.00089325	0.00071526	0.00099544	0.00133649	0.00098411	0.00098411	0.00088407	0.00207912	0.00142894	0.0018435	0.0023506	0.00148566	0.00136992	0.00118507	0.00155567	0.00164159	0.00134581	0.00113304	0.00151806	0.00094639	0.00132313	0.00143702	0.00138085	0.00103989	0.00140334	0.00110308	0.00180466	0.00171698	0.00147557	0.00215497	0.00165006	0.00105575	0.0016965	0.00117962	0.00087525	0.00079067	0.00079326	0.00163154	0.00228735	0.00152977	0.00106348	0.0010184	0.00157567	0.00171861	0.00172077	0.00225646
855.969	0.00156484	0.00086621	0.0010461	0.00084445	0.00064797	0.00097738	0.00144282	0.00116701	0.00116701	0.00078743	0.00205513	0.00133292	0.00170096	0.00219626	0.00151576	0.00130014	0.00107428	0.00141295	0.00162058	0.00132517	0.00102626	0.00143689	0.00086856	0.00124505	0.00132352	0.00139191	0.00101734	0.00146434	0.00109979	0.00171923	0.00189255	0.00138046	0.00209216	0.00167313	0.00089519	0.00173342	0.00119777	0.00098243	0.00093889	0.00083159	0.00155257	0.00218084	0.0015537	0.00118605	0.00086473	0.00149907	0.0017551	0.00167579	0.00201968
853.611	0.0016461	0.00090973	0.00118204	0.00080301	0.00053003	0.0009022	0.00143701	0.00126362	0.00126362	0.00071762	0.00199283	0.00130818	0.00156738	0.0019806	0.00144902	0.00121811	0.00099599	0.00126488	0.00157316	0.00122357	0.0008792	0.00132376	0.00075137	0.00114722	0.00122808	0.00141449	0.0008856	0.00165096	0.00103691	0.00161984	0.00192072	0.00122698	0.0018168	0.00154447	0.00099298	0.00176848	0.00117775	0.00099431	0.0010943	0.00087982	0.00154146	0.00207565	0.00162481	0.00119574	0.00076283	0.00143197	0.00165803	0.00167618	0.00186098
851.25	0.00168394	0.00082392	0.0012596	0.00074815	0.00052008	0.00091364	0.00137524	0.00117512	0.00117512	0.0005668	0.00207224	0.00123782	0.00141176	0.00164882	0.00133019	0.00102293	0.00105172	0.00118414	0.00139921	0.00098702	0.00072892	0.00119058	0.00062074	0.00104529	0.00106731	0.00143089	0.00077197	0.00174605	0.00102758	0.00162592	0.00167664	0.00107529	0.00151455	0.00138435	0.00107673	0.00180318	0.00114884	0.00099422	0.00120036	0.00103426	0.00148017	0.00191024	0.00172458	0.00120822	0.00063803	0.00136257	0.00152564	0.00159386	0.00169808
848.891	0.00173142	0.00078226	0.00130214	0.00068177	0.00052483	0.00094308	0.0013247	0.00106538	0.00106538	0.00047464	0.00220102	0.00124585	0.0012766	0.00138392	0.0011851	0.00095945	0.00107457	0.00112537	0.00124978	0.00080456	0.00060831	0.00106079	0.00051696	0.00096361	0.00092649	0.0013841	0.00066178	0.00190307	0.00114397	0.0016276	0.00157611	0.00086537	0.00125643	0.00123424	0.00117797	0.00173961	0.00106216	0.0010574	0.00132817	0.00117947	0.00140366	0.00163229	0.00167249	0.00138011	0.00064899	0.00121095	0.00131605	0.00150763	0.00157902
846.529	0.00174669	0.00072609	0.00132668	0.00091213	0.00047376	0.00095968	0.00122666	0.00092712	0.00092712	0.00050337	0.00219581	0.00123249	0.00121138	0.00142263	0.00104163	0.00084271	0.00107401	0.00109905	0.00108732	0.00067457	0.000486	0.00094907	0.0004298	0.00085399	0.00077392	0.00124372	0.00058422	0.00187307	0.00108118	0.00164816	0.00134525	0.00068213	0.00116799	0.00106645	0.00128281	0.00165959	0.00093643	0.00104542	0.00124894	0.00125074	0.0013244	0.00147037	0.00147752	0.001404	0.00084739	0.00118964	0.00118307	0.00149775	0.00150255
844.168	0.00171959	0.00053596	0.00116871	0.00116179	0.0005454	0.00093946	0.00115803	0.000816	0.000816	0.00056608	0.00203811	0.00115788	0.00118404	0.00145459	0.0010593	0.00084068	0.00104698	0.00107343	0.00095576	0.00066198	0.00040778	0.0008739	0.00039148	0.00077261	0.00062857	0.00113915	0.00053984	0.00169393	0.00093793	0.00176321	0.00111316	0.00056733	0.00107233	0.0008929	0.00130101	0.00143186	0.00081078	0.00110326	0.00103199	0.00129184	0.00126074	0.00128633	0.00137179	0.001445	0.00097323	0.00117533	0.00106312	0.00145098	0.00149761
841.807	0.00167617	0.00048285	0.00093682	0.00133587	0.00068121	0.00096057	0.00110491	0.00071887	0.00071887	0.00062215	0.00196411	0.00104446	0.00123247	0.00153364	0.00118257	0.00089903	0.00105935	0.0010298	0.00086422	0.00065237	0.00038913	0.00082772	0.00039647	0.00072319	0.00049821	0.00109398	0.00054997	0.0013921	0.00082796	0.00184643	0.00091367	0.00040168	0.00111144	0.00082506	0.00116359	0.00130286	0.00073604	0.00125946	0.0009112	0.00123733	0.00119868	0.00104728	0.00129265	0.00151242	0.0010383	0.00118332	0.00099241	0.0013244	0.00144727
839.443	0.00167124	0.00049835	0.00080082	0.00150156	0.00079788	0.00091795	0.00104022	0.00073104	0.00073104	0.0007279	0.00172293	0.00108186	0.00128871	0.00158759	0.0013299	0.00101183	0.00103138	0.00095475	0.0008592	0.00077932	0.00039873	0.00080626	0.00046081	0.000705	0.000474	0.00100005	0.00062499	0.00116051	0.00073062	0.00172266	0.00086383	0.00024701	0.00116044	0.00074756	0.00106645	0.00112669	0.00070198	0.00139502	0.00083402	0.00110515	0.00120204	0.00090491	0.00108466	0.00141645	0.00121981	0.00114048	0.00092647	0.00124537	0.0014625
837.08	0.00163702	0.00042559	0.0006332	0.00159403	0.00093086	0.00088656	0.00098042	0.00072312	0.00072312	0.00076992	0.00151974	0.00105462	0.00131916	0.00166084	0.00145754	0.00102496	0.00100201	0.00090305	0.00087173	0.0009014	0.00039228	0.00079697	0.00048213	0.00067854	0.00050496	0.00101201	0.00056667	0.00080267	0.00064692	0.0015247	0.00070917	0.00024883	0.00110742	0.00064134	0.0010883	0.00106754	0.00069875	0.0015584	0.00079194	0.00092598	0.00117516	0.00091275	0.0009852	0.00120917	0.00125185	0.00109926	0.00085045	0.00116281	0.0014073
834.717	0.00156185	0.00042739	0.00058767	0.00133349	0.00103332	0.00088861	0.00087818	0.0007205	0.0007205	0.00069754	0.00140839	0.00105687	0.00131038	0.00158177	0.0015706	0.00104825	0.0010467	0.00088261	0.00091558	0.00098446	0.00042906	0.00079485	0.00048964	0.00066953	0.00054333	0.00105313	0.00054528	0.00057981	0.00070481	0.00128691	0.0007431	0.00023417	0.00086841	0.00055611	0.00115769	0.00098157	0.00073768	0.00178144	0.00085064	0.00081045	0.00116375	0.00088246	0.00092658	0.00107891	0.00117069	0.00100586	0.00074252	0.00101169	0.00138354
832.354	0.00146849	0.00051056	0.00072016	0.00101716	0.00114905	0.00085007	0.00086098	0.00071782	0.00071782	0.00066235	0.00138206	0.0011311	0.00126458	0.00152097	0.00149322	0.00093851	0.00111239	0.00087305	0.00096648	0.00101442	0.00046355	0.00078986	0.00046712	0.00065868	0.00064704	0.00110721	0.00053346	0.00060407	0.00085184	0.00110406	0.00080677	0.00027418	0.00068241	0.00041847	0.00132595	0.00086142	0.00073026	0.00190084	0.00097174	0.00066139	0.00108169	0.00090943	0.00090779	0.00091217	0.00119839	0.00091698	0.00064526	0.00079362	0.00133283
829.988	0.00132769	0.00051497	0.00082703	0.00076032	0.00120886	0.00081333	0.00090169	0.00069116	0.00069116	0.00061278	0.00125599	0.0012521	0.00112942	0.00154057	0.00133538	0.00082978	0.00117917	0.00092254	0.00100697	0.00116838	0.00047188	0.00078901	0.0004402	0.0006474	0.00075653	0.00116797	0.00052616	0.00072574	0.00109094	0.00092498	0.0009715	0.00039592	0.00054485	0.00031271	0.0015312	0.00069559	0.00069232	0.00194423	0.00095226	0.00064422	0.00100777	0.00099924	0.00094202	0.00080843	0.00127508	0.00073939	0.00060103	0.00071034	0.00132509
827.623	0.00112579	0.0005808	0.00087349	0.0005187	0.0012216	0.00079561	0.00099302	0.00070239	0.00070239	0.0005751	0.00115766	0.00135371	0.00105695	0.00170997	0.00107653	0.00067523	0.00134368	0.00101399	0.00102179	0.00125325	0.00050704	0.00079509	0.00037135	0.00063833	0.00079358	0.00131104	0.00051154	0.00075209	0.00120831	0.00081206	0.00106924	0.00057478	0.00053563	0.00022299	0.00171804	0.00056402	0.00064022	0.00198008	0.00092627	0.00062697	0.00093742	0.00109246	0.00105013	0.00085382	0.00126405	0.00062463	0.0006174	0.00061529	0.0012749
825.258	0.00090615	0.00074813	0.00102534	0.00035278	0.00124917	0.00084852	0.00099843	0.00079061	0.00079061	0.00058941	0.00099524	0.00147415	0.00098334	0.00177784	0.00080992	0.0005568	0.00145304	0.00111451	0.00100001	0.00130367	0.0005696	0.00080248	0.00035191	0.00064556	0.00081324	0.00140058	0.00066697	0.00080293	0.00121176	0.00082958	0.00118764	0.00066019	0.00066773	0.00017049	0.00171717	0.00037649	0.00058627	0.00184525	0.00090466	0.00061832	0.00096292	0.00111072	0.00102649	0.00102476	0.00138148	0.00064134	0.0006968	0.00051897	0.00131661
822.891	0.00071044	0.00073316	0.0010323	0.00036607	0.00131072	0.00093225	0.00111296	0.00086076	0.00086076	0.0008127	0.00083284	0.00153094	0.00098587	0.0017835	0.00049886	0.00046656	0.00140284	0.00117381	0.00092228	0.00132295	0.00058295	0.00079124	0.00031825	0.00065153	0.000886	0.00144139	0.00083264	0.00083067	0.00112809	0.00082307	0.00119508	0.00082113	0.00092823	0.00018598	0.00168517	0.00030457	0.00052806	0.00165216	0.00094919	0.00059327	0.00099189	0.00112631	0.00108486	0.00131692	0.00148877	0.00064179	0.00086686	0.00052376	0.00127024
820.523	0.00051728	0.00072446	0.0009302	0.00047236	0.00118166	0.00101008	0.00105178	0.0009015	0.0009015	0.00100186	0.00059371	0.00155883	0.00101141	0.00168639	0.00037257	0.00046003	0.00123499	0.00119985	0.00083129	0.00126959	0.00059429	0.000744	0.00029928	0.00064615	0.00084866	0.00138558	0.00096363	0.00065539	0.00101053	0.00075317	0.00117265	0.00080438	0.00119564	0.00030369	0.00163417	0.0004178	0.00052979	0.00144861	0.00098758	0.00066303	0.00104353	0.00117378	0.00117367	0.00149595	0.00143129	0.00061807	0.00098924	0.00063044	0.00121787
818.156	0.00036285	0.00072795	0.00091807	0.00054397	0.00111043	0.00107824	0.00095704	0.00096663	0.00096663	0.00121326	0.00046925	0.0015168	0.00111603	0.00145184	0.00032836	0.0004036	0.00108691	0.00113411	0.00073359	0.00109666	0.00057438	0.00064965	0.00026036	0.00060121	0.0007634	0.00123918	0.001188	0.00048043	0.0008015	0.00066807	0.00107511	0.00070189	0.00139077	0.00039626	0.00141378	0.00054659	0.00052512	0.00129193	0.00116081	0.00063908	0.00102726	0.00124994	0.00125012	0.00156842	0.00134684	0.00066795	0.00111754	0.00060042	0.00110764
815.789	0.00025644	0.00066955	0.00089846	0.00058904	0.00102815	0.00118276	0.00086598	0.00100779	0.00100779	0.00146566	0.00042831	0.00138739	0.00116183	0.00104651	0.00045811	0.00035353	0.0008008	0.00098432	0.00058889	0.00091572	0.00050461	0.0005129	0.00020955	0.00049716	0.00062314	0.0010136	0.00133874	0.00045925	0.0006402	0.00060977	0.00103819	0.00055323	0.00135273	0.00053634	0.00122976	0.00072202	0.0004809	0.00110597	0.00129782	0.00059372	0.00098433	0.00125681	0.0012578	0.00157259	0.00123348	0.0006484	0.00121353	0.00063533	0.00094266
813.42	0.0002254	0.00054715	0.00082845	0.00064678	0.00083852	0.00115562	0.0008747	0.00102541	0.00102541	0.0016968	0.00036247	0.00124149	0.00116488	0.0006971	0.00057368	0.00033306	0.00056819	0.00079375	0.00043288	0.00081401	0.00038899	0.00035189	0.00013296	0.00036406	0.00049074	0.00070076	0.00143877	0.00049425	0.00051666	0.00043828	0.00104076	0.00038633	0.0012222	0.00066442	0.00103566	0.00087964	0.00042475	0.00096557	0.00142522	0.00055616	0.00089802	0.00122993	0.00138676	0.00143834	0.00100011	0.00049569	0.00126054	0.00074949	0.00072251
811.051	0.00025819	0.0004997	0.00079755	0.00074124	0.00063686	0.00104352	0.00081659	0.00104379	0.00104379	0.0016618	0.00029403	0.00114139	0.00105083	0.00052734	0.00072813	0.00034356	0.00044329	0.00058496	0.00036369	0.00079589	0.00028521	0.00020172	0.00014069	0.00023983	0.00032496	0.00043774	0.00152301	0.00055137	0.00042052	0.00030647	0.00109985	0.00020075	0.00099314	0.00077862	0.00088464	0.00095121	0.00034225	0.00080024	0.0014464	0.00051121	0.00073668	0.00113806	0.00131377	0.0011085	0.00074866	0.00039969	0.0012027	0.00067975	0.00052347
808.682	0.00034826	0.00050642	0.00082247	0.00083543	0.00056692	0.00094537	0.00088539	0.00108927	0.00108927	0.00155805	0.00039767	0.00099847	0.00088716	0.00051198	0.00078365	0.00030035	0.00047336	0.00040332	0.00032203	0.00093088	0.00018813	9.2686e-05	0.00015123	0.00012724	0.00028227	0.00035019	0.00151247	0.00076842	0.00032751	0.00021049	0.00117789	0.00013453	0.00068748	0.00084221	0.00069133	0.00082681	0.00026301	0.00080341	0.00149896	0.00039062	0.00061535	0.0009182	0.0011585	0.00102478	0.00058123	0.00037361	0.00123986	0.00059076	0.00036501
806.311	0.00044141	0.0005802	0.00080979	0.00094997	0.00043246	0.0008242	0.00095347	0.00112526	0.00112526	0.00143284	0.00038202	0.00083151	0.00070279	0.00061876	0.00086884	0.00035622	0.00044423	0.00027829	0.00028781	0.00109259	0.0001309	3.9504e-05	0.00018334	4.8076e-05	0.00027203	0.00031781	0.00141382	0.00088998	0.00026872	0.00016974	0.00118823	0.00013755	0.00037604	0.000889	0.00072755	0.00066795	0.00020655	0.00068587	0.00145079	0.00036852	0.00055674	0.00061762	0.00102332	0.00102216	0.00041718	0.0003847	0.00124129	0.00062103	0.00025103
803.939	0.00053016	0.00061923	0.00082568	0.00113772	0.00030211	0.00063515	0.00092617	0.00107285	0.00107285	0.00121151	0.00042654	0.00066199	0.00061061	0.00077907	0.00088689	0.00051323	0.00050997	0.00020209	0.00034344	0.00122638	9.8298e-05	4.2078e-05	0.00027068	3.1081e-05	0.00038109	0.00032637	0.00135453	0.00095794	0.0002243	0.00019115	0.00117372	0.00022386	0.00029601	0.00092695	0.00069893	0.00050875	0.00018857	0.00061657	0.00140191	0.00046338	0.00050502	0.0004556	0.00098352	0.00103652	0.00032623	0.00050295	0.00118622	0.00062159	0.00018841
801.568	0.00057346	0.00064396	0.0008335	0.00125728	0.00027614	0.00055245	0.00088599	0.00090882	0.00090882	0.00094883	0.0005478	0.00060202	0.00056633	0.00092767	0.00094557	0.00062647	0.00072529	0.00016631	0.00044056	0.0012971	0.00012227	8.8476e-05	0.00035935	4.0242e-05	0.00043079	0.00046445	0.00125614	0.00103769	0.00027392	0.00033428	0.00096733	0.00037518	0.00024813	0.00094534	0.00071823	0.00033661	0.00020103	0.00059026	0.0012602	0.00053204	0.00038872	0.00034291	0.00094222	0.00106259	0.00022302	0.00067927	0.00115018	0.00054952	0.00016473
799.197	0.00057439	0.00069572	0.00083358	0.00127655	0.00024008	0.00054035	0.00089379	0.00078394	0.00078394	0.00091483	0.0006703	0.00060208	0.00064253	0.00097655	0.00097989	0.00069522	0.00107429	0.00019236	0.00048499	0.00130611	0.00017066	0.00016651	0.00036313	6.9489e-05	0.00051854	0.0005879	0.00111335	0.00116477	0.00036999	0.00053353	0.00070723	0.00054727	0.00031378	0.00091352	0.00071081	0.00027237	0.00027321	0.00062181	0.00118781	0.00068006	0.0003818	0.00031057	0.00116696	0.00123301	0.0002389	0.00088021	0.00114516	0.00071959	0.00025201
796.824	0.00055497	0.00063994	0.00081104	0.00122932	0.0002122	0.00059304	0.00089494	0.00069347	0.00069347	0.00094147	0.00067102	0.00067447	0.00082576	0.00102528	0.00097698	0.00087589	0.00131183	0.00020472	0.00057143	0.00122056	0.0002038	0.00027029	0.00034118	0.00010941	0.00054242	0.00062534	0.00113861	0.00124558	0.00058176	0.00079495	0.00044187	0.0007326	0.00047814	0.00078338	0.00080212	0.0004381	0.00031553	0.00054974	0.00101281	0.0008924	0.00043745	0.00042483	0.00132884	0.00117675	0.00031404	0.001076	0.00105612	0.00089857	0.00038354
794.451	0.00056667	0.0004655	0.00080939	0.00115437	0.00020564	0.00066483	0.00093925	0.00064511	0.00064511	0.00100117	0.00077276	0.00083993	0.0009886	0.00101859	0.00087857	0.00097007	0.00163455	0.00024814	0.0007148	0.00116027	0.00027152	0.00040497	0.00036373	0.00018516	0.00060762	0.00071264	0.00110625	0.00144792	0.00082527	0.00105619	0.00026683	0.00094876	0.00082593	0.00068562	0.00080538	0.00067204	0.00041167	0.00063085	0.00090067	0.00107116	0.00050056	0.00065237	0.00134457	0.00107537	0.00035644	0.00121663	0.00093427	0.00101777	0.00060465
792.078	0.00059355	0.00040727	0.00072078	0.00099713	0.00030528	0.00080841	0.00116535	0.00065329	0.00065329	0.00105068	0.00074048	0.00110055	0.0010845	0.00104987	0.00077215	0.00101345	0.0019155	0.00034526	0.00081343	0.00120355	0.00039972	0.00057279	0.00036622	0.00026747	0.00072911	0.00081237	0.00105117	0.00161624	0.0011011	0.00123886	0.00011168	0.00098358	0.00108418	0.00054703	0.00084087	0.00086462	0.00053757	0.00070815	0.00082956	0.0011195	0.00057276	0.00079404	0.00134975	0.00088293	0.00041705	0.00126999	0.00090876	0.00112576	0.00090013
789.703	0.000609	0.00041567	0.00060185	0.00079136	0.00039883	0.00086814	0.00136011	0.00078137	0.00078137	0.00114333	0.00084485	0.00125099	0.00120111	0.00112189	0.00067559	0.00111421	0.00200293	0.00046763	0.0009489	0.00127817	0.00054736	0.00078476	0.00039468	0.00038462	0.00095447	0.0009002	0.00108512	0.0017304	0.00125997	0.00133641	0.00022195	0.00102106	0.00146	0.00052144	0.00102011	0.00116478	0.00069181	0.00085548	0.00092353	0.00116805	0.0007454	0.00100043	0.00124437	0.00072443	0.00059157	0.00127567	0.00089802	0.00128584	0.00120887
787.328	0.00059896	0.00050137	0.00053363	0.00064388	0.00059327	0.00087579	0.00147532	0.00089164	0.00089164	0.00107971	0.0010046	0.00131495	0.00127891	0.00116278	0.00066054	0.0012074	0.00191358	0.0005823	0.00115704	0.00145658	0.0007449	0.00101868	0.00048971	0.00051147	0.00118063	0.00108855	0.00111644	0.00172496	0.00138346	0.00145577	0.00034446	0.00090124	0.00183272	0.00052374	0.00116356	0.00138255	0.00081066	0.00096393	0.0010051	0.00116626	0.00086897	0.00124227	0.00100721	0.00057823	0.00065888	0.00117314	0.00086472	0.00128547	0.00147694
784.953	0.00056212	0.00063892	0.00040912	0.00061861	0.00077331	0.00088616	0.00155798	0.00087953	0.00087953	0.00104483	0.00124506	0.00130693	0.00126961	0.00102855	0.00077681	0.00122664	0.00187066	0.00075961	0.00125303	0.00166425	0.00099551	0.00124729	0.00064758	0.00065714	0.00142421	0.00128895	0.00108394	0.00174367	0.0012737	0.00144838	0.00053465	0.00076125	0.00218555	0.00065253	0.0012326	0.00146588	0.00094569	0.00108763	0.00119147	0.00114527	0.00086997	0.00144839	0.00090234	0.00059724	0.00076438	0.00103811	0.0009102	0.00123324	0.00168691
782.578	0.00048077	0.00084257	0.0002799	0.00059638	0.00100911	0.00093579	0.00154163	0.00083595	0.00083595	0.00091705	0.00144532	0.00119155	0.00121504	0.00088059	0.00091849	0.00127287	0.00170024	0.00091664	0.00127477	0.00181661	0.00116756	0.00142973	0.000728	0.00075258	0.0016153	0.00143561	0.00104854	0.00167807	0.00108774	0.00144159	0.00071808	0.00060779	0.00231244	0.00078259	0.00132392	0.00156598	0.00099228	0.00107072	0.00135431	0.00098818	0.00085782	0.00155982	0.00099599	0.00068439	0.00095262	0.00095922	0.0009561	0.00111403	0.00172499
780.201	0.00036918	0.0009078	0.000305	0.00055645	0.00116	0.00093718	0.00133538	0.00080542	0.00080542	0.00085293	0.0016736	0.00099504	0.00110043	0.0008125	0.00108336	0.00122114	0.00148221	0.0010473	0.00133342	0.00182953	0.00119531	0.00153056	0.00078886	0.00079848	0.00163798	0.00161006	0.00101331	0.00166255	0.00086543	0.00146941	0.00085894	0.00060629	0.00238917	0.00099707	0.0014581	0.00169858	0.00097263	0.0009718	0.00151599	0.00091933	0.00082744	0.00168185	0.00105713	0.00092044	0.00097894	0.00089088	0.00095913	0.00099334	0.00171076
777.824	0.00029492	0.00094021	0.00034336	0.00063673	0.00125917	0.00097253	0.00115576	0.0006417	0.0006417	0.00073018	0.00165934	0.00081203	0.0009565	0.0007986	0.00127269	0.00105306	0.00137236	0.00110887	0.0013226	0.0017605	0.00114212	0.00151539	0.00078631	0.00076909	0.00155392	0.00169353	0.00085038	0.00159427	0.00070712	0.00150832	0.00085047	0.00052348	0.0022482	0.00103428	0.00137946	0.00167669	0.00089921	0.00073913	0.00159509	0.00089807	0.00070681	0.00169413	0.00122116	0.00113534	0.00096392	0.00088122	0.00087775	0.00084682	0.00165013
775.447	0.00028397	0.00085083	0.00039743	0.00067835	0.00126442	0.00108007	0.00100188	0.00044999	0.00044999	0.00064859	0.00150299	0.00066627	0.00079834	0.00085974	0.00141137	0.00098665	0.00125462	0.00114455	0.00122175	0.00147087	0.00097874	0.0014016	0.00069289	0.00067971	0.00138441	0.00167188	0.000792	0.00149231	0.00057615	0.0014181	0.00090839	0.00062507	0.00196979	0.00110116	0.00135704	0.00160442	0.00078891	0.00051729	0.0016595	0.0008551	0.00059303	0.00167329	0.00145615	0.00124843	0.00095872	0.00097243	0.00079665	0.00079081	0.00144128
773.068	0.00032073	0.00068902	0.00059378	0.00066616	0.00128277	0.00112717	0.00083198	0.00042297	0.00042297	0.00055084	0.00127041	0.00063232	0.00070566	0.00112701	0.00147057	0.00094149	0.00106315	0.00111448	0.00119042	0.00113545	0.00073711	0.00121397	0.00053297	0.00053898	0.00116331	0.00161269	0.00065207	0.00132415	0.00054729	0.00140661	0.0008063	0.00069831	0.00165114	0.00110578	0.00127498	0.00144541	0.00065865	0.00027945	0.00167544	0.00072925	0.00055498	0.00169672	0.00156363	0.00121917	0.00083811	0.00108879	0.00062083	0.00079547	0.00120326
770.689	0.00038059	0.00054598	0.00080071	0.00076268	0.00121833	0.0010931	0.00072885	0.00041236	0.00041236	0.00055397	0.00109168	0.00068862	0.00073318	0.00148825	0.00156124	0.00088876	0.00099232	0.00104661	0.00119325	0.00087049	0.00054188	0.00099161	0.00040923	0.00042124	0.00091842	0.00154321	0.00065755	0.00120335	0.00055203	0.00130249	0.00072899	0.00068373	0.0014119	0.0010894	0.00120023	0.00117635	0.00055847	0.00021441	0.00165676	0.00076338	0.00053094	0.00174041	0.00153091	0.00113369	0.00069746	0.0011033	0.00056122	0.00095773	0.00106078
768.311	0.00047131	0.00048856	0.00090926	0.00092777	0.00108919	0.00104674	0.00076015	0.00041915	0.00041915	0.00054001	0.00101213	0.0006919	0.00087252	0.00174652	0.00156506	0.0008358	0.00102309	0.00093539	0.00113345	0.00068738	0.00045224	0.00078066	0.00030495	0.00035079	0.00079137	0.00141097	0.00068544	0.00100503	0.00056252	0.00122018	0.00079739	0.00062321	0.00119278	0.0009976	0.00103836	0.00092208	0.00053158	0.00027105	0.00151278	0.00080638	0.00053619	0.00170361	0.0015804	0.00093654	0.00068904	0.00112494	0.0005068	0.00113448	0.00085673
765.932	0.00055019	0.00038135	0.00110381	0.00110078	0.00095145	0.00101502	0.00074004	0.00059552	0.00059552	0.00065395	0.00104918	0.00070502	0.00107812	0.00188704	0.00144668	0.0008623	0.00101911	0.00086512	0.00111301	0.00061367	0.00040718	0.00062083	0.00029072	0.00032255	0.00070751	0.00133535	0.00075557	0.00089591	0.00053282	0.0011178	0.00090692	0.00060763	0.00112966	0.00103558	0.00098451	0.00083118	0.00049837	0.00041519	0.00132378	0.00082207	0.00064117	0.00171489	0.00165448	0.00073663	0.00071217	0.00106609	0.00061146	0.00128051	0.00069063
763.551	0.00055484	0.00032095	0.00123362	0.001307	0.0008756	0.00089344	0.00073834	0.00078531	0.00078531	0.0008008	0.00125292	0.00075745	0.00128766	0.00197039	0.00128482	0.00079929	0.00105775	0.00080277	0.00112834	0.00074192	0.00041098	0.00052472	0.00039009	0.00032915	0.00073825	0.00124943	0.00068058	0.00089303	0.00050326	0.00110711	0.00095449	0.00045958	0.00110176	0.00109066	0.0008745	0.00075231	0.00050596	0.00062072	0.00110695	0.0007736	0.00079191	0.00166386	0.00163388	0.00056031	0.00075126	0.00096005	0.00079773	0.00138254	0.00071629
761.17	0.00048629	0.00038577	0.0012232	0.00139201	0.00076784	0.00075884	0.00073435	0.00094611	0.00094611	0.0008613	0.00145278	0.00075244	0.00142428	0.00184645	0.0010772	0.00070214	0.00122261	0.00076655	0.00111108	0.00091171	0.00043759	0.00049442	0.00052364	0.00035567	0.00087371	0.00121829	0.00076237	0.00085969	0.00057138	0.00098236	0.00113416	0.00042643	0.00106577	0.00115958	0.00083601	0.00080959	0.00053955	0.00079456	0.00081183	0.00080455	0.00084789	0.00154026	0.00178611	0.00054176	0.00079737	0.0008655	0.00104235	0.00142516	0.00077259
758.789	0.00041118	0.00038864	0.00113383	0.00137506	0.00072048	0.00071447	0.00076218	0.00105333	0.00105333	0.00086884	0.00152935	0.00071739	0.00151095	0.00167799	0.0008165	0.00064829	0.00137207	0.0007681	0.00115331	0.00102876	0.00047857	0.00052598	0.00068589	0.00039079	0.00112182	0.00121231	0.00078398	0.00076119	0.0006179	0.00098607	0.00132835	0.00050682	0.00111489	0.00114479	0.00076504	0.0009837	0.0006233	0.00087527	0.00061149	0.0007954	0.00090674	0.00134572	0.00194107	0.00050151	0.00078432	0.00084958	0.00118035	0.00133266	0.00081971
756.406	0.00034573	0.00040374	0.00109135	0.00138285	0.00079458	0.00072421	0.00072791	0.00111598	0.00111598	0.00095581	0.0014653	0.00078805	0.00159765	0.00143172	0.00060946	0.00078084	0.00145554	0.00082688	0.00126382	0.0011156	0.00053255	0.00060947	0.00086701	0.00041587	0.00131852	0.00124962	0.00082713	0.00077225	0.00067505	0.00094313	0.001374	0.00062492	0.00124517	0.00115045	0.00072437	0.00107814	0.00064139	0.00097245	0.00060113	0.00075917	0.00095164	0.00121968	0.0019018	0.00053009	0.00076297	0.00085516	0.00129693	0.00121522	0.00099564
754.023	0.00029796	0.00051144	0.00106748	0.00124939	0.00092665	0.00070194	0.00076644	0.00112365	0.00112365	0.00096045	0.00137122	0.00085983	0.00163523	0.00115589	0.00050996	0.0008575	0.00154369	0.0009092	0.00134006	0.00120347	0.0006005	0.00073346	0.00101069	0.00045134	0.00155027	0.00134484	0.00100596	0.00075858	0.00070013	0.00092128	0.00136951	0.00074944	0.00133833	0.00108577	0.00062559	0.00108372	0.00067401	0.00109528	0.00071955	0.00073624	0.000916	0.0010575	0.00173424	0.000594	0.00074973	0.00097949	0.0013122	0.00121709	0.00113131
751.641	0.00033191	0.00056644	0.00107218	0.00109929	0.00090993	0.00071816	0.00081777	0.00113476	0.00113476	0.00097383	0.00118653	0.00091875	0.00161483	0.00084899	0.00049108	0.00091395	0.00162969	0.00097273	0.00141978	0.00121189	0.00068863	0.00087465	0.00114191	0.00050419	0.00171548	0.00148058	0.00130999	0.00079056	0.00067906	0.00088955	0.00131219	0.00092123	0.00153876	0.00094524	0.00057815	0.00113262	0.00072948	0.00119493	0.00086328	0.00079582	0.00078503	0.00093628	0.00150905	0.00069092	0.00077115	0.001098	0.00124186	0.00120158	0.0011839
749.256	0.00046124	0.00054713	0.00116851	0.00104512	0.00091723	0.00084351	0.00088203	0.00102308	0.00102308	0.00108099	0.00103347	0.00097331	0.00161286	0.00072407	0.00057364	0.0010111	0.00163838	0.00103118	0.00154872	0.00121965	0.00083035	0.00102182	0.0013214	0.00058004	0.00182647	0.00150217	0.00155783	0.0008404	0.00064456	0.00103435	0.00121251	0.00097593	0.00175231	0.00090231	0.0004751	0.00111006	0.0008291	0.00144209	0.00111236	0.00084279	0.00072941	0.00075095	0.00107526	0.00072312	0.00081036	0.00105628	0.00120052	0.00123271	0.00129205
746.873	0.00062643	0.00063885	0.00148778	0.00094812	0.00092616	0.0009155	0.00087194	0.0009528	0.0009528	0.00121609	0.00094192	0.00107786	0.00158766	0.00052115	0.00071334	0.0010319	0.0016529	0.00109118	0.00155109	0.00126645	0.0009703	0.0011647	0.00146604	0.00063987	0.00182989	0.00155285	0.00173482	0.00093445	0.0006866	0.00110926	0.00097453	0.00100403	0.00188192	0.00099546	0.00037873	0.00103656	0.00091371	0.00169569	0.00125883	0.00083693	0.00062011	0.00069022	0.00073118	0.00085884	0.00087731	0.00100237	0.00109971	0.0013336	0.00142589
744.488	0.00076393	0.00069021	0.00176329	0.00070904	0.00087275	0.00094285	0.00085404	0.00098759	0.00098759	0.00114329	0.00092754	0.00121561	0.00145158	0.0004779	0.0008933	0.00093197	0.00167648	0.00109778	0.00149721	0.00135295	0.0010751	0.0012804	0.00158865	0.00069413	0.0018756	0.00159036	0.00184426	0.00090508	0.00075319	0.0012264	0.00074452	0.00099229	0.00202635	0.00103439	0.00032456	0.00103326	0.00104611	0.00186523	0.0012472	0.00081264	0.00047702	0.00069103	0.00060522	0.0010326	0.00091147	0.00096356	0.00103879	0.00143931	0.00144533
742.102	0.0008752	0.00063574	0.00187471	0.00058629	0.00084015	0.00098877	0.00079169	0.00097296	0.00097296	0.00105654	0.00095909	0.00136287	0.00129478	0.0006579	0.00108644	0.00094817	0.00157696	0.00108661	0.00144491	0.00137903	0.00116783	0.00135937	0.0016908	0.00072984	0.00188531	0.00149047	0.00168352	0.00090112	0.00097324	0.00138117	0.00060303	0.00095281	0.0021022	0.00113897	0.00041171	0.00096588	0.00120261	0.00193628	0.00111273	0.00077811	0.00035567	0.00081069	0.00052874	0.00126045	0.00084446	0.00088037	0.00101832	0.00138937	0.00151268
739.717	0.0009585	0.00064231	0.00197859	0.0006033	0.00092671	0.00107544	0.00067837	0.00102709	0.00102709	0.0009245	0.00099423	0.00150431	0.0012375	0.00100654	0.00124284	0.00106507	0.00143919	0.00113655	0.00135316	0.00141043	0.00122373	0.0014136	0.00170646	0.00073601	0.00184395	0.0013224	0.00137317	0.000723	0.00118434	0.00144213	0.00057268	0.00096207	0.00209861	0.00136741	0.00052673	0.00095335	0.00131416	0.0018969	0.00099341	0.00072454	0.00030297	0.00090634	0.00058298	0.00150788	0.00070128	0.00087095	0.00101452	0.00131632	0.00155965
737.33	0.00100832	0.00060033	0.00198735	0.00063381	0.00102491	0.00105758	0.00063087	0.00122319	0.00122319	0.00076856	0.00104134	0.00164187	0.00123903	0.00124607	0.00137098	0.00120471	0.0013689	0.0011531	0.00119838	0.00140282	0.00121675	0.00144224	0.00162654	0.0007279	0.00174736	0.00132334	0.00103754	0.00064439	0.0013397	0.00137199	0.00069401	0.00101232	0.00211415	0.00145306	0.00071923	0.00101362	0.0013287	0.00166881	0.0008587	0.0006979	0.00025838	0.0010875	0.00071293	0.00161551	0.00062216	0.00107475	0.00096338	0.00121305	0.00151166
734.943	0.00100656	0.00047799	0.00170973	0.00066569	0.00104993	0.0010234	0.00064707	0.00137763	0.00137763	0.00058314	0.00112535	0.00168913	0.00124676	0.0015266	0.00150194	0.00143711	0.00129976	0.00120054	0.0011171	0.00135974	0.00118919	0.00144428	0.0015337	0.00073349	0.00165373	0.00127912	0.00081925	0.00064053	0.00142906	0.00136589	0.00099658	0.00101372	0.00208695	0.00145179	0.00091891	0.00107829	0.00128483	0.00141593	0.00073927	0.00072851	0.00028738	0.00119709	0.00080865	0.00156379	0.00062619	0.00131099	0.00101611	0.00103004	0.00143123
732.555	0.0010069	0.0003667	0.00145231	0.0008756	0.0010606	0.0010279	0.00071048	0.00146788	0.00146788	0.00058284	0.00116208	0.00166411	0.00131469	0.00176982	0.00158427	0.00168924	0.00128088	0.00132192	0.00106168	0.00127617	0.0011549	0.00144733	0.00138987	0.00073627	0.00148606	0.00121536	0.00064999	0.00080123	0.00144762	0.00131906	0.00134135	0.00094187	0.0018921	0.00140304	0.001113	0.00107869	0.00123187	0.00114831	0.00075073	0.00078606	0.00036693	0.00125372	0.00076795	0.00144813	0.00071877	0.00153999	0.00104648	0.00083079	0.00143033
730.166	0.00102875	0.00033682	0.00122349	0.00104534	0.00100778	0.00105418	0.00078318	0.00159536	0.00159536	0.00065675	0.00113687	0.00163241	0.0013576	0.00182556	0.00157378	0.00182389	0.00139003	0.00140034	0.00102877	0.00116208	0.00112856	0.00145779	0.00124409	0.00075059	0.00129918	0.00131964	0.0007385	0.00099109	0.0014061	0.00126929	0.00155992	0.00082624	0.00178269	0.0013622	0.00115853	0.00112401	0.00115261	0.0010225	0.00086933	0.00087384	0.00047579	0.00123428	0.00080458	0.00123217	0.000832	0.00169152	0.00102617	0.00072564	0.00144897
727.777	0.00101574	0.00029014	0.00093932	0.00101933	0.00095292	0.00104695	0.00091913	0.00156057	0.00156057	0.0007517	0.00116788	0.00153856	0.00136998	0.00181093	0.00150064	0.00194419	0.00156501	0.00143071	0.00109	0.00106918	0.00113626	0.00147195	0.00112521	0.00079923	0.00122845	0.00150083	0.00093322	0.00135302	0.00139178	0.00128816	0.0017984	0.00068691	0.00178961	0.00116337	0.00117906	0.0010844	0.00110334	0.00100736	0.00104233	0.00102377	0.00059501	0.00133428	0.00082084	0.00089322	0.00107868	0.00173217	0.00103145	0.0006653	0.00156922
725.389	0.00094714	0.00034417	0.00077888	0.0010064	0.00090984	0.00106652	0.00096327	0.00144675	0.00144675	0.00087239	0.00113694	0.00139157	0.00136729	0.00182297	0.00134867	0.00193716	0.00161777	0.00152653	0.00120292	0.00101954	0.00119263	0.00149454	0.00102865	0.00084842	0.00119804	0.00156004	0.00111183	0.00157531	0.00132921	0.00139479	0.00177751	0.00053185	0.00176634	0.00101334	0.00116648	0.00097994	0.0011199	0.00109144	0.00123096	0.00116458	0.00073556	0.00141617	0.00092472	0.00068813	0.00125432	0.00168954	0.00102298	0.00061434	0.00169528
722.998	0.00089728	0.00040183	0.00081063	0.00119387	0.00089746	0.00109566	0.0010195	0.0013967	0.0013967	0.00103766	0.00104446	0.0013325	0.00131964	0.00187481	0.00118463	0.00184416	0.00160295	0.00155747	0.00134751	0.00094891	0.00123149	0.00152929	0.00092564	0.00088334	0.00121423	0.00165598	0.00118999	0.00167653	0.00135898	0.00138241	0.00163245	0.0004492	0.00179487	0.00086645	0.00108871	0.000869	0.00117842	0.00116172	0.00147044	0.00127499	0.0008479	0.00157071	0.00097229	0.00058448	0.00132726	0.00154051	0.00100925	0.00063245	0.00187963
720.607	0.00085341	0.00046277	0.00086031	0.00136301	0.00091788	0.00113839	0.00105474	0.00128942	0.00128942	0.00104294	0.00106113	0.0012283	0.00124643	0.00186133	0.00106448	0.00166708	0.0016029	0.00152156	0.00147514	0.00089941	0.00126667	0.0015524	0.0008687	0.0009163	0.00127804	0.00176243	0.00127455	0.0015955	0.00141348	0.0013794	0.00149268	0.00052252	0.00187891	0.0009087	0.00106434	0.00083536	0.00120068	0.00126726	0.00161383	0.00134944	0.00094133	0.00168375	0.00110478	0.00045506	0.00131662	0.0012956	0.00099772	0.00073292	0.00201605
718.217	0.0007747	0.00049972	0.00101542	0.00157136	0.00093117	0.00115174	0.00112685	0.00116062	0.00116062	0.00095608	0.00108399	0.00114553	0.00125078	0.00187367	0.00103299	0.00158491	0.00161887	0.001558	0.00160611	0.00086677	0.00125359	0.00156411	0.000813	0.00094319	0.00138519	0.00173934	0.0011924	0.00145063	0.00134703	0.00137517	0.00151251	0.00074802	0.00192298	0.0008476	0.0011876	0.00080588	0.00123048	0.00121761	0.00165749	0.00134533	0.00103491	0.00176193	0.00117225	0.00039277	0.00136643	0.00112637	0.00100122	0.00079537	0.00205249
715.824	0.00072072	0.00063212	0.00124425	0.00181828	0.00090865	0.00111256	0.00117055	0.00115204	0.00115204	0.0008466	0.00098395	0.00114239	0.00123089	0.00181405	0.00110313	0.00135326	0.00167183	0.00157556	0.00162555	0.00081645	0.00121589	0.00156298	0.00076477	0.0009397	0.00139756	0.00171675	0.00104429	0.0011768	0.00131724	0.00134559	0.00140759	0.00095265	0.00183114	0.00086607	0.00123401	0.00082874	0.00123475	0.00113511	0.00155695	0.00123486	0.00107059	0.00172534	0.00122777	0.00042703	0.00129859	0.00103143	0.0010682	0.00079467	0.00199538
713.434	0.00073633	0.00073147	0.001375	0.00205624	0.00083296	0.0010895	0.00125084	0.00111712	0.00111712	0.00074872	0.00098765	0.00123317	0.00110959	0.0018199	0.00121401	0.00122555	0.00180119	0.00156384	0.0016383	0.00076898	0.00112956	0.00154992	0.00076378	0.00093083	0.00140375	0.00170546	0.00091484	0.00098627	0.00130013	0.00123259	0.00150706	0.00112243	0.00179271	0.00089844	0.00130089	0.00087447	0.0012166	0.00109421	0.00144337	0.00106201	0.00107761	0.00172605	0.00121415	0.00040556	0.00126107	0.00093284	0.00119374	0.00088244	0.00203113
711.041	0.00078291	0.00081987	0.00136902	0.00205516	0.00083415	0.00109056	0.00125544	0.0010085	0.0010085	0.00062638	0.00107682	0.00120167	0.00101088	0.00177452	0.00121877	0.00109919	0.00192277	0.00157241	0.00159165	0.00075201	0.00105395	0.00152838	0.00078428	0.00091613	0.00141503	0.00166428	0.000785	0.00087641	0.0011218	0.00124578	0.00163363	0.00123798	0.00170262	0.00100358	0.00148598	0.00092962	0.00117634	0.00118748	0.00130881	0.00093195	0.00108071	0.00165564	0.0012589	0.00039922	0.00129901	0.00090362	0.00128138	0.00095692	0.0019647
708.646	0.00086165	0.00092845	0.00134309	0.00191328	0.00083139	0.00100172	0.00124081	0.0008887	0.0008887	0.0006744	0.00108484	0.0011803	0.00089007	0.00177798	0.00120745	0.00109483	0.00194483	0.0015704	0.00158989	0.00073903	0.00099641	0.00151593	0.00083073	0.00090606	0.00144097	0.00164672	0.00063606	0.00088186	0.00096107	0.00120215	0.00168953	0.00128485	0.00167982	0.00103077	0.00153167	0.00096694	0.00116231	0.00127869	0.0012476	0.00084082	0.00106059	0.00159262	0.00122098	0.00044527	0.00129745	0.00098782	0.00132722	0.00096287	0.00188402
706.252	0.00099079	0.0010677	0.00121432	0.00166075	0.00088006	0.00092285	0.00117628	0.00078817	0.00078817	0.00076028	0.00118777	0.00112791	0.00069138	0.00172038	0.00108522	0.00106748	0.00191558	0.00150094	0.00157759	0.00076688	0.00098919	0.00150741	0.00090069	0.00089031	0.00143465	0.00161299	0.00067432	0.00090845	0.00089039	0.0010529	0.0016749	0.00122731	0.00161551	0.00119794	0.00150839	0.00108929	0.00114927	0.00139309	0.00123643	0.00077122	0.00094978	0.00154684	0.00120143	0.00045152	0.00125303	0.00103371	0.00141841	0.00090791	0.00181341
703.857	0.00114797	0.00105962	0.00102893	0.0014697	0.0009499	0.00093537	0.00107451	0.00071359	0.00071359	0.00092305	0.00136797	0.00095875	0.00052149	0.00161683	0.00090075	0.00115859	0.00172984	0.00145285	0.00161187	0.00078456	0.00098457	0.00150167	0.00097379	0.00088105	0.00153802	0.00154229	0.00080264	0.00101568	0.00073311	0.00095868	0.00171746	0.0011691	0.00155867	0.00135252	0.00162922	0.00119515	0.00113847	0.00146664	0.00133226	0.0008099	0.00089559	0.00156615	0.00112982	0.00052573	0.00123359	0.00100636	0.00135858	0.00098937	0.00172368
701.463	0.00129217	0.00104823	0.00089834	0.00119726	0.00099332	0.0008891	0.00098466	0.00069175	0.00069175	0.00099587	0.00144021	0.00073951	0.00049147	0.00146134	0.00077173	0.00122986	0.00148546	0.00138655	0.00159302	0.00074043	0.00102418	0.00149696	0.00100567	0.00086567	0.00164298	0.00154091	0.0009044	0.00104929	0.00060678	0.0009507	0.00168511	0.00115669	0.00144146	0.00147446	0.00177793	0.00129062	0.00111764	0.00142541	0.0013738	0.00094685	0.00083081	0.00145827	0.00103564	0.00062193	0.00123764	0.00098756	0.00126	0.00091571	0.00156506
699.068	0.00139961	0.00109305	0.00089067	0.00100735	0.00096136	0.00081864	0.00092236	0.00068934	0.00068934	0.00104723	0.00148719	0.00060167	0.00052864	0.0012376	0.00079966	0.00137327	0.001241	0.00129471	0.00152994	0.00072044	0.00106272	0.00148793	0.00103687	0.00085823	0.0016434	0.00151835	0.00103201	0.00105841	0.0006036	0.00088506	0.00166183	0.00109878	0.00141554	0.00155727	0.00184062	0.0013962	0.00109253	0.00121429	0.00141173	0.00104566	0.00080885	0.00138889	0.00088491	0.0006574	0.00114572	0.00095433	0.00119461	0.00083286	0.00145382
696.672	0.00145543	0.00105248	0.00090144	0.00090944	0.00095203	0.00079642	0.00084237	0.00065804	0.00065804	0.00108353	0.0014695	0.00056767	0.00065547	0.00098697	0.00083637	0.00150537	0.00097584	0.00122822	0.00140878	0.00070303	0.00109922	0.00146094	0.00102186	0.00084993	0.00161414	0.00146713	0.00113188	0.00101195	0.00055135	0.00092026	0.00169599	0.00099764	0.00138349	0.0015942	0.00198974	0.00147319	0.0010759	0.00104653	0.00129273	0.00112638	0.00085787	0.00135401	0.00073664	0.00065654	0.00121607	0.00085927	0.00116202	0.00072624	0.0013788
694.275	0.00149003	0.00097402	0.00096104	0.00089551	0.00092782	0.00082165	0.00074928	0.00063723	0.00063723	0.00110213	0.00137354	0.0005645	0.00082553	0.00087648	0.00096499	0.00163674	0.00072708	0.00119304	0.00129701	0.00068343	0.00109901	0.00142286	0.00095547	0.00084904	0.00156601	0.00152116	0.00099984	0.00094424	0.00051545	0.00107662	0.00164952	0.00093633	0.00142478	0.0015674	0.00207511	0.0014253	0.00105323	0.00096107	0.00112894	0.00129333	0.00100074	0.00130901	0.00063576	0.00072427	0.00136038	0.00080082	0.00107712	0.0007179	0.00137258
691.877	0.00150397	0.00096158	0.00102979	0.00089436	0.00089719	0.00078904	0.00069997	0.00053343	0.00053343	0.00102978	0.00119193	0.00068937	0.00099345	0.00082516	0.00111446	0.00174512	0.00064068	0.00114856	0.0011726	0.00066841	0.00108861	0.0013816	0.00090528	0.0008375	0.0014248	0.00160986	0.00087184	0.00084971	0.00051263	0.00125639	0.00160805	0.00090865	0.00153646	0.00156543	0.00196957	0.00138937	0.00103842	0.00102306	0.00095648	0.00144829	0.00107882	0.00112621	0.00069229	0.00071794	0.00152698	0.0007799	0.00106786	0.00055101	0.00144887
689.479	0.00150051	0.00091994	0.0010642	0.00096875	0.00100711	0.00086609	0.0006205	0.0003948	0.0003948	0.00103152	0.0010872	0.00078125	0.00103193	0.00077008	0.00118192	0.00186914	0.00067071	0.00113696	0.00112347	0.00071485	0.00103265	0.00133172	0.00083992	0.00083785	0.00131882	0.00163249	0.00078733	0.00088222	0.00053578	0.00133758	0.00148107	0.00093753	0.00164727	0.0016087	0.00178665	0.00137929	0.00105381	0.00115267	0.0008479	0.00154276	0.00110614	0.00110782	0.00078237	0.00081601	0.00164473	0.00072141	0.00112025	0.00050829	0.00151467
687.08	0.00151175	0.00078259	0.00108772	0.00106609	0.00112318	0.00095086	0.00055355	0.0003052	0.0003052	0.0010545	0.00090414	0.00087415	0.00108878	0.00087757	0.00111288	0.00197557	0.00078745	0.00114937	0.00110496	0.00074842	0.00098448	0.00127277	0.00073429	0.00083688	0.00130367	0.00162926	0.000716	0.00092805	0.00050005	0.00137041	0.0013533	0.00103374	0.00167477	0.00165603	0.00159862	0.00130515	0.00109846	0.00135001	0.00074652	0.00166469	0.00103254	0.00105842	0.00094557	0.00095814	0.00180227	0.00071956	0.00116198	0.00047999	0.00157654
684.682	0.00154339	0.00075466	0.0010744	0.00109205	0.00119719	0.00105614	0.00056405	0.00035878	0.00035878	0.00096864	0.00083907	0.00092682	0.00115541	0.00101523	0.00095592	0.00200698	0.00101407	0.00114645	0.00109226	0.00077288	0.00090552	0.00121615	0.00065915	0.00082671	0.001294	0.00159101	0.00067452	0.00103573	0.00060263	0.0013259	0.00126658	0.00114195	0.00162118	0.00171413	0.00143115	0.00122428	0.00108715	0.00140107	0.00077556	0.00167229	0.00089519	0.00096809	0.00114712	0.00111157	0.00182676	0.00080926	0.00121282	0.00050229	0.00158218
682.281	0.00153272	0.00069249	0.00105461	0.00115106	0.00125307	0.00105101	0.00065623	0.0004494	0.0004494	0.00094608	0.00070519	0.00093893	0.0012406	0.00103716	0.0008637	0.00193293	0.00128332	0.0011287	0.00105241	0.00082205	0.0008454	0.00115482	0.0006449	0.00081152	0.00129969	0.00149765	0.00074302	0.00117173	0.00067607	0.00119888	0.00124284	0.00120312	0.00155009	0.00167757	0.0012575	0.00122304	0.00107544	0.00135609	0.00095877	0.00160825	0.00074438	0.00085529	0.00124727	0.00115829	0.0017099	0.00089729	0.00124867	0.00052106	0.00161087
679.881	0.00144778	0.00064616	0.0011205	0.00109774	0.00134242	0.00105316	0.00079556	0.00053244	0.00053244	0.00096529	0.00067497	0.00093245	0.00127733	0.00116821	0.00072769	0.00185647	0.00143793	0.00115036	0.00104053	0.00092401	0.00078621	0.00108348	0.00060399	0.00080961	0.00133472	0.00138142	0.00072847	0.00131862	0.00075737	0.00096221	0.00117677	0.00126106	0.00136305	0.00155811	0.00123167	0.00116689	0.00106044	0.00111877	0.00112712	0.00145222	0.00065421	0.00087264	0.00118928	0.00117058	0.00153081	0.00103225	0.00124821	0.00064438	0.00157116
677.48	0.00131388	0.00062501	0.00118933	0.00104988	0.00127276	0.00094252	0.00093472	0.00069744	0.00069744	0.00097038	0.00063005	0.00106579	0.00137504	0.00127924	0.00071521	0.00176859	0.00149247	0.00109787	0.00094237	0.00102265	0.00073409	0.0010133	0.00057993	0.00079269	0.00133067	0.00126912	0.000708	0.00137927	0.00079787	0.00079457	0.00118474	0.0012529	0.00119933	0.00146139	0.00128452	0.00109177	0.00100912	0.00084969	0.00123854	0.00126116	0.00067526	0.00076327	0.0011271	0.00109687	0.00139123	0.00118403	0.00114987	0.00065835	0.00154723
675.08	0.00110088	0.00069066	0.00120335	0.00098622	0.00121708	0.00083626	0.00102956	0.00085495	0.00085495	0.00098142	0.00064212	0.00118306	0.00139441	0.00133624	0.00079252	0.00156571	0.00148743	0.00103714	0.00090735	0.00108596	0.00069991	0.00094661	0.00062333	0.0007624	0.00129847	0.00120287	0.00075155	0.00138421	0.00086466	0.00071943	0.00122241	0.00124981	0.00113739	0.001403	0.00142112	0.00111043	0.00095317	0.00061315	0.00132136	0.00099791	0.00077919	0.000629	0.00102746	0.00101054	0.00125462	0.00128586	0.00098559	0.00065996	0.00155065
672.678	0.00084374	0.0006372	0.0012508	0.00095358	0.00115505	0.0007024	0.00109926	0.00097284	0.00097284	0.00105907	0.0005695	0.00125142	0.00130824	0.00135177	0.00093648	0.00136712	0.00137469	0.00100629	0.0009163	0.00110866	0.00068861	0.00087877	0.0005966	0.00073382	0.00119795	0.0011664	0.0008464	0.00131768	0.00079813	0.00073821	0.00112449	0.00123418	0.00117344	0.00135537	0.00149599	0.00121752	0.00098443	0.00052071	0.00140402	0.00090494	0.00086412	0.00062889	0.00092646	0.00094574	0.00110847	0.00123301	0.00083439	0.00062349	0.00159833
670.275	0.00061654	0.00062944	0.00133348	0.00088939	0.00107655	0.00060422	0.00107371	0.00101231	0.00101231	0.00107588	0.00061046	0.00135977	0.00118739	0.00153552	0.00094005	0.00126694	0.00113745	0.00099834	0.00095536	0.00104308	0.00068191	0.00081765	0.00052019	0.00069296	0.0011228	0.00110788	0.00095181	0.00124224	0.0006348	0.00086128	0.00105841	0.00119516	0.00115643	0.00136685	0.00165273	0.00129309	0.00104808	0.00051904	0.00126072	0.00083471	0.00095021	0.00069934	0.0008933	0.00091721	0.00104672	0.00117817	0.00072403	0.00053878	0.00151425
667.871	0.00048386	0.0005758	0.00131165	0.00092989	0.00092166	0.00054527	0.00093346	0.00106911	0.00106911	0.0011157	0.00073054	0.00138646	0.00107788	0.00159894	0.00101106	0.00115686	0.00096035	0.00092253	0.00092216	0.00087862	0.00068986	0.00076586	0.00046307	0.00064047	0.00101248	0.00099111	0.00113063	0.00118961	0.00057653	0.00106409	0.00101773	0.00106004	0.00122233	0.0014278	0.00176087	0.00136952	0.00108298	0.0006062	0.00105998	0.00083587	0.00104956	0.00066873	0.0008292	0.00089947	0.00095959	0.00107889	0.00065506	0.00045677	0.00143062
665.469	0.00044333	0.00049176	0.00131622	0.00091072	0.00083504	0.00052522	0.00083268	0.00103946	0.00103946	0.00115551	0.0007763	0.00126015	0.00098712	0.00167886	0.00094178	0.0010136	0.00074551	0.000916	0.00095201	0.00070911	0.0007125	0.000715	0.00039994	0.00058822	0.00095688	0.00082184	0.0013662	0.00114604	0.000551	0.00123382	0.00099509	0.00093246	0.00123219	0.00142274	0.00171978	0.00140711	0.00112256	0.00068092	0.00087424	0.00091854	0.00107317	0.00070312	0.00082721	0.00089339	0.00084035	0.00098761	0.00062829	0.00045677	0.00133861
663.064	0.00054241	0.00037411	0.00130609	0.00094217	0.00070903	0.00055039	0.00077257	0.00099641	0.00099641	0.00121279	0.00083354	0.00115514	0.00087106	0.00177207	0.00083359	0.00098084	0.0005394	0.00095849	0.00093331	0.00061478	0.00069831	0.00067008	0.00028661	0.0005536	0.00091578	0.00067793	0.00155093	0.00115392	0.00047483	0.00130303	0.00088521	0.00070926	0.00108996	0.00137984	0.00152275	0.00132914	0.00113323	0.00066209	0.0007057	0.00102469	0.00103424	0.00077046	0.00080703	0.0009577	0.00075546	0.0008821	0.00068409	0.00047027	0.00119518
660.658	0.00070713	0.0003729	0.00124295	0.00103246	0.00061051	0.00062854	0.00067014	0.00089591	0.00089591	0.00129179	0.00094521	0.00111693	0.00083527	0.00193729	0.00073093	0.00098563	0.00051071	0.00094328	0.00089063	0.00054778	0.00070521	0.00063014	0.00024754	0.00051992	0.00100964	0.00049485	0.00168521	0.00120387	0.00047645	0.00123594	0.00094896	0.00058445	0.00084863	0.0013012	0.00132655	0.00111833	0.00107572	0.00066084	0.00050887	0.00105724	0.00109655	0.00066403	0.00085009	0.00098036	0.00073535	0.00091925	0.00068287	0.00053709	0.00099546
658.254	0.00086734	0.0003938	0.00113016	0.00113716	0.00056421	0.00078152	0.00063495	0.00084111	0.00084111	0.00139524	0.00108032	0.00104502	0.00075847	0.00185436	0.00067722	0.00095255	0.00061157	0.00090666	0.00082273	0.00054522	0.00068974	0.00059272	0.00026449	0.00049887	0.00108897	0.00035234	0.00182905	0.001221	0.00067384	0.00099919	0.00100005	0.00056839	0.00073204	0.00121333	0.00109139	0.0009222	0.00094823	0.00064319	0.00040366	0.00103987	0.00109204	0.00059903	0.00084693	0.00095982	0.00076449	0.00092921	0.00071206	0.0006608	0.00085631
655.848	0.00097134	0.00035274	0.00120105	0.00121884	0.00058393	0.00088753	0.0007439	0.00090143	0.00090143	0.00147395	0.00103069	0.00107682	0.000691	0.00170497	0.00056462	0.00090461	0.0007139	0.00090319	0.00081295	0.00060527	0.00067692	0.00055427	0.00025993	0.00047721	0.00117474	0.00028614	0.00191124	0.0011642	0.00077993	0.00073738	0.00099756	0.00065529	0.0006114	0.00112184	0.00076704	0.00079196	0.00085298	0.0006897	0.00036604	0.00094979	0.00103123	0.0006439	0.00090333	0.00106905	0.00092895	0.0009016	0.00079325	0.00075619	0.00072544
653.441	0.00098767	0.00042141	0.00124743	0.00133937	0.00052466	0.00100262	0.00083964	0.00095107	0.00095107	0.00151713	0.00107705	0.00116126	0.0006049	0.00152954	0.00052317	0.00085911	0.00097616	0.00087088	0.00079076	0.00065842	0.00065841	0.00052101	0.00029858	0.00046283	0.00115609	0.00035871	0.00190505	0.0010734	0.0009097	0.00049765	0.00091547	0.00073796	0.00058662	0.00103827	0.00050481	0.00068097	0.00077619	0.00079092	0.00035155	0.000807	0.00100158	0.00070494	0.00084616	0.00112717	0.00109294	0.00088459	0.00090761	0.00083471	0.00060284
651.033	0.00087885	0.00049691	0.00125197	0.00132105	0.00054105	0.00103055	0.00097962	0.00092077	0.00092077	0.0014653	0.00112593	0.00120564	0.00056041	0.00129727	0.00053559	0.00070885	0.00125693	0.0007665	0.00077334	0.00061615	0.00064238	0.00048101	0.00037191	0.00043816	0.00111548	0.00040767	0.00179719	0.00093581	0.00109473	0.00038436	0.00088577	0.00088627	0.00070848	0.00090216	0.00042726	0.00064704	0.00070475	0.00101986	0.00036456	0.00072373	0.00100136	0.0007798	0.00085241	0.00115496	0.00125897	0.00084738	0.00103773	0.00093221	0.00049933
648.625	0.00073235	0.00052141	0.00124426	0.00125119	0.00053248	0.00096395	0.00109094	0.00093326	0.00093326	0.00135006	0.00116729	0.00116643	0.00047247	0.00103227	0.00057075	0.00058221	0.001351	0.00074335	0.00070654	0.00060874	0.0005656	0.00044069	0.00041592	0.00040795	0.00098407	0.00057187	0.00159727	0.00075884	0.00126687	0.00042465	0.00074469	0.0009439	0.0008621	0.00085497	0.00043574	0.00074558	0.0006514	0.00121231	0.00045867	0.0006906	0.00087474	0.0009228	0.00079387	0.00119851	0.00138212	0.00074298	0.0012389	0.00095877	0.00050621
646.217	0.00060496	0.00048219	0.00131041	0.00111341	0.00050136	0.00085124	0.00115713	0.00089379	0.00089379	0.00124915	0.00102225	0.00114235	0.00048851	0.00097127	0.00061564	0.00041538	0.00139854	0.00071461	0.00067184	0.00056871	0.00051559	0.00039953	0.00042884	0.00036342	0.00081574	0.00071626	0.00140456	0.00064047	0.00129475	0.00064819	0.00054322	0.00091134	0.00085303	0.00084687	0.00047568	0.00083858	0.00062954	0.00136492	0.00059572	0.00073363	0.00085022	0.00093933	0.00077262	0.00131601	0.00144507	0.00060645	0.00135331	0.00091355	0.00054729
643.809	0.00052244	0.00056975	0.00114644	0.00096581	0.00043764	0.00073755	0.00104713	0.00071006	0.00071006	0.00109752	0.00094946	0.00106065	0.00052853	0.00103989	0.00072058	0.00030633	0.0014827	0.0007182	0.0006806	0.00054833	0.00045255	0.000362	0.00045675	0.00032501	0.00063576	0.00086464	0.00124661	0.00059239	0.00138677	0.00089081	0.00040868	0.00082084	0.00081089	0.00089935	0.00062483	0.00083908	0.00061502	0.0013695	0.00077174	0.00090157	0.00084511	0.00085445	0.00077862	0.00126019	0.00144926	0.00051479	0.00133493	0.00083412	0.00055168
641.398	0.00051969	0.00056039	0.00097675	0.00074167	0.00054855	0.00065815	0.00094857	0.00061328	0.00061328	0.00092419	0.00086831	0.00101183	0.00056761	0.00110499	0.00079592	0.00022936	0.00142366	0.00074764	0.00068556	0.0004845	0.00039252	0.00032166	0.00044096	0.00028363	0.00051393	0.00088084	0.00111238	0.00062866	0.00138326	0.0011754	0.00039821	0.00071576	0.0006949	0.00093032	0.00090479	0.00093607	0.00056363	0.00135673	0.00094365	0.00109448	0.00079898	0.00076622	0.00083193	0.00123076	0.00144503	0.00038959	0.00120856	0.00076512	0.00055129
638.988	0.00059849	0.0005577	0.00096821	0.00056582	0.00057965	0.00064712	0.00081237	0.00064243	0.00064243	0.00094728	0.00075153	0.00098799	0.00061768	0.00116945	0.00081063	0.00029789	0.00135398	0.00081074	0.00071353	0.00045592	0.00034135	0.00029631	0.00039009	0.00024319	0.00039037	0.00086955	0.00108401	0.00071513	0.0013784	0.00132954	0.00038271	0.00054431	0.00050318	0.00101154	0.00107106	0.00104102	0.00051001	0.00123288	0.00102389	0.00123377	0.00075256	0.00069595	0.00085528	0.00115004	0.00133967	0.00033365	0.00099867	0.00066783	0.00056549
636.578	0.00070464	0.00058353	0.00108669	0.00048626	0.00061569	0.00069666	0.00078259	0.00068274	0.00068274	0.00099941	0.0006251	0.00106082	0.0006594	0.00119687	0.00076568	0.00029486	0.00132431	0.00083617	0.00079742	0.00042372	0.00033305	0.00028143	0.00035168	0.00021558	0.0002823	0.00076084	0.00122474	0.00082835	0.00133194	0.00131676	0.00043814	0.00046814	0.00037209	0.00105433	0.00109055	0.00101479	0.00045391	0.00099983	0.00100504	0.00133848	0.00082377	0.00063016	0.00088065	0.00103906	0.0012357	0.00028474	0.00074358	0.00059865	0.00052359
634.166	0.00078367	0.00066886	0.00108423	0.00039485	0.00061897	0.00069776	0.00076756	0.00075411	0.00075411	0.00102271	0.00068559	0.00113919	0.00068068	0.00104118	0.00072398	0.00038607	0.00129184	0.00084819	0.00086548	0.00044491	0.00029496	0.00027801	0.0002815	0.00020925	0.00020765	0.00068279	0.00133349	0.00086813	0.00135084	0.00122422	0.00055505	0.00045671	0.00033538	0.001123	0.00110698	0.00104097	0.00042967	0.00080461	0.00096916	0.00143432	0.00084206	0.00060797	0.00090834	0.00093589	0.00115468	0.00031266	0.00052512	0.00062361	0.0005074
631.756	0.0008071	0.00073817	0.00112191	0.00027199	0.00063884	0.0007245	0.00086324	0.00094175	0.00094175	0.00112357	0.00081653	0.00122997	0.00069405	0.00082265	0.00059899	0.00044447	0.00111387	0.00082137	0.0009021	0.00041427	0.00025524	0.0002844	0.00020813	0.00021135	0.00018027	0.00051414	0.00142505	0.00084588	0.00122246	0.00111479	0.00069585	0.00051298	0.00032002	0.001127	0.00113704	0.00115211	0.00039721	0.00073473	0.0008538	0.00139077	0.00083616	0.0006416	0.00094642	0.00084752	0.00106335	0.00038403	0.00039489	0.00070063	0.00059138
629.342	0.00074493	0.00081031	0.00111617	0.0002988	0.00049995	0.00069093	0.00090261	0.00104625	0.00104625	0.00131473	0.00088719	0.00126542	0.00074294	0.00069489	0.00049442	0.00051502	0.00104086	0.00078538	0.00093474	0.00044817	0.00021844	0.00030706	0.00015061	0.00022183	0.00018078	0.00043145	0.00146856	0.00079369	0.0011816	0.00091939	0.00077656	0.00058146	0.00033207	0.00116262	0.00104949	0.00111936	0.00041329	0.00063981	0.00073854	0.00129326	0.00089063	0.00065505	0.00097876	0.0007592	0.0009675	0.00051573	0.00043105	0.00075403	0.00067277
626.93	0.00062924	0.00085496	0.00094953	0.00039616	0.00041332	0.00057022	0.00087072	0.00103913	0.00103913	0.00134211	0.00098472	0.0013236	0.00082108	0.00055983	0.00040255	0.00048354	0.00087368	0.00073097	0.00092949	0.00053792	0.00019203	0.0003267	0.0001281	0.00024186	0.00020855	0.00037665	0.00148188	0.00073347	0.00110771	0.00081414	0.00082174	0.00080722	0.00040951	0.00111891	0.00106544	0.00102468	0.00044977	0.00057427	0.00068334	0.00124581	0.00099175	0.00066945	0.0010002	0.00066621	0.00092886	0.00064533	0.00051942	0.00076924	0.00075016
624.516	0.00046757	0.00085253	0.00066349	0.00041031	0.00038114	0.00044916	0.00075248	0.00101232	0.00101232	0.00136423	0.00111261	0.00128191	0.00097787	0.00048839	0.00040327	0.00056218	0.00085611	0.00067946	0.00092825	0.00059163	0.00017602	0.00033491	9.9533e-05	0.00025517	0.00021666	0.00036975	0.00139939	0.00064226	0.00103755	0.00086103	0.00080081	0.00091402	0.0004823	0.00097493	0.00120879	0.00101065	0.00049255	0.00058418	0.00065113	0.00117177	0.00102381	0.00069159	0.00101922	0.00060431	0.00087861	0.00076709	0.00060657	0.00082716	0.00079814
622.102	0.00031454	0.00086073	0.0004749	0.00049226	0.00037638	0.00042491	0.00067549	0.00099589	0.00099589	0.00137686	0.00117342	0.00116299	0.00108319	0.00062868	0.0003903	0.00063181	0.00077176	0.00064517	0.00091163	0.00059919	0.00018008	0.00032929	0.00011127	0.00026046	0.00025838	0.00029921	0.00123584	0.00054077	0.00099152	0.00090563	0.0007443	0.00099754	0.00050671	0.00076132	0.0012766	0.00090729	0.0004895	0.00060702	0.00065353	0.00104848	0.00111563	0.0007566	0.00099055	0.0005617	0.00075959	0.00080199	0.00076343	0.00080006	0.00074612
619.688	0.0002307	0.00084711	0.0003779	0.0006483	0.00042121	0.00039275	0.00056288	0.00091368	0.00091368	0.00136467	0.00115351	0.00110336	0.00125731	0.00075909	0.00045077	0.0006804	0.00081741	0.00059442	0.00083579	0.00063472	0.00019162	0.00030848	0.00012282	0.00024945	0.00028835	0.0003725	0.00104918	0.00050716	0.00101973	0.00092764	0.00067576	0.00101253	0.00052892	0.00054323	0.00125647	0.00076564	0.00047008	0.00056971	0.00074111	0.00101234	0.00126046	0.00083744	0.0009617	0.00060373	0.00061552	0.00073932	0.00094955	0.00077681	0.00061128
617.271	0.00022512	0.00086355	0.0004417	0.00071254	0.00054884	0.00040114	0.00049186	0.00091215	0.00091215	0.00128917	0.00113527	0.00107935	0.00143468	0.0008123	0.0005177	0.00067853	0.00081732	0.00053267	0.00079061	0.00063377	0.0001861	0.00026333	0.00015107	0.00023615	0.00028435	0.00048613	0.00085714	0.00047682	0.00096345	0.00097699	0.00061268	0.00103409	0.00054035	0.00032643	0.00123101	0.00072076	0.00041295	0.00049484	0.00087151	0.00099509	0.00131155	0.00095593	0.00100424	0.00064446	0.00045121	0.00062754	0.00094031	0.00077167	0.00052745
614.855	0.00026003	0.00092056	0.00061824	0.00076224	0.00063861	0.0005105	0.00054225	0.00100913	0.00100913	0.00126706	0.00108105	0.00101821	0.00151916	0.00086965	0.00059576	0.00083519	0.00094173	0.00051357	0.00077792	0.00056088	0.00018118	0.00020806	0.00014476	0.0002139	0.00028957	0.00061082	0.00062047	0.00045829	0.00096938	0.00092648	0.00063354	0.00097666	0.00046362	0.00020938	0.0010627	0.00068159	0.00033477	0.00045278	0.00104727	0.00094901	0.00128946	0.00096722	0.00097877	0.00066438	0.00032831	0.00050039	0.00090526	0.00086545	0.00041823
612.439	0.00034119	0.00098904	0.00081587	0.00079156	0.00065707	0.00063104	0.00063336	0.00102512	0.00102512	0.00121257	0.00090465	0.00099718	0.00152934	0.00087585	0.00057398	0.00083865	0.00088432	0.00049403	0.00074131	0.00048006	0.00015484	0.00015643	0.00016542	0.00018359	0.00035179	0.0007377	0.00046622	0.00053552	0.00103177	0.00078164	0.00068264	0.00100943	0.00036148	0.00022057	0.0008037	0.0005781	0.00024713	0.00043584	0.00126521	0.00100529	0.00126876	0.00094736	0.00088855	0.00070515	0.00022731	0.00038749	0.00091947	0.00094256	0.0003288
610.021	0.00043548	0.00096722	0.0008773	0.00084819	0.00068658	0.00067033	0.00066607	0.00096541	0.00096541	0.0011628	0.00073462	0.00113588	0.00155329	0.00075289	0.00057914	0.00085393	0.0009975	0.00051691	0.00070265	0.00041374	0.00013811	0.00010869	0.00017729	0.00015343	0.00038978	0.00092025	0.00044366	0.00071427	0.00102588	0.00065767	0.00074585	0.00095547	0.00028087	0.00023691	0.00063153	0.00049834	0.00018873	0.00031491	0.00139993	0.00101583	0.00112396	0.00088375	0.00079588	0.00064564	0.00019172	0.00036159	0.00087494	0.0010611	0.00031425
607.605	0.00049271	0.00092656	0.00091751	0.00080256	0.00062287	0.00070682	0.00077486	0.00091576	0.00091576	0.00108777	0.00054876	0.00114384	0.00144353	0.0007596	0.00064514	0.00096749	0.00114147	0.00059541	0.0007116	0.00035905	0.00011964	6.5178e-05	0.00021147	0.00014029	0.0004078	0.00101327	0.00051226	0.0008247	0.00095763	0.00057712	0.00081276	0.00095281	0.00022881	0.00033963	0.00055293	0.00051832	0.00014927	0.00026165	0.00145845	0.00095946	0.00088093	0.00083629	0.00070431	0.00055842	0.0001806	0.0003797	0.00075051	0.00116022	0.00032734
605.186	0.00055027	0.0008898	0.00078225	0.00082113	0.00056748	0.00071697	0.00094388	0.00071671	0.00071671	0.00102302	0.00042851	0.00118335	0.00123809	0.00077064	0.00069972	0.0010906	0.00127244	0.00066325	0.00067988	0.00030076	0.0001495	4.3007e-05	0.0002279	0.00012328	0.00045568	0.0009976	0.00065634	0.00092202	0.00099166	0.00050788	0.00086608	0.0009463	0.00021932	0.00053052	0.00053922	0.00047955	0.00014687	0.00030818	0.00144935	0.00094703	0.00067556	0.00074805	0.00056637	0.00050874	0.00025619	0.0004335	0.00075081	0.00120586	0.00030573
602.768	0.00062341	0.00082611	0.00064795	0.0007538	0.00054178	0.00066853	0.00101893	0.0004858	0.0004858	0.00085184	0.00034207	0.00118901	0.00110319	0.00082296	0.00078418	0.00100601	0.00137252	0.00069217	0.00061855	0.00030439	0.00016739	3.3201e-05	0.00026906	0.00010155	0.00048806	0.00099886	0.00092168	0.00097059	0.00100938	0.00052955	0.00089627	0.00094526	0.00027611	0.00073731	0.00063058	0.00047846	0.00015642	0.00038186	0.00142555	0.00089206	0.00048415	0.00073657	0.00050392	0.00051654	0.00029674	0.00046059	0.00076242	0.00113794	0.00031711
600.348	0.00070168	0.00079329	0.00060557	0.00071127	0.00054898	0.00060641	0.00105601	0.00038684	0.00038684	0.00076835	0.00042856	0.00121197	0.00096169	0.00086211	0.00093059	0.001069	0.00154128	0.00071073	0.00057225	0.00035222	0.00018536	3.6769e-05	0.00026538	9.9237e-05	0.00044449	0.00095672	0.00104042	0.00100409	0.00087696	0.00063222	0.00097884	0.00086594	0.00031441	0.00090695	0.00081086	0.00054137	0.0001905	0.00046538	0.001361	0.00063425	0.000322	0.00078986	0.00050282	0.00054377	0.00035465	0.000509	0.00069819	0.00104238	0.0003684
597.928	0.00079596	0.00088568	0.00073807	0.00064939	0.00053893	0.0005799	0.00107579	0.00044662	0.00044662	0.00070895	0.00048705	0.00111153	0.00086997	0.00088997	0.0010228	0.00103495	0.00145513	0.00066381	0.00057006	0.00037858	0.00020618	5.7505e-05	0.00027728	9.1894e-05	0.00039992	0.00083884	0.00111836	0.00103022	0.00084407	0.00063801	0.00107475	0.00086551	0.00042093	0.00112159	0.00088156	0.00062655	0.00020798	0.0006745	0.00130081	0.00045321	0.00022101	0.00087167	0.00060738	0.00060548	0.00043506	0.00051404	0.00060783	0.00092731	0.00046965
595.508	0.00089631	0.00098793	0.00089192	0.00067059	0.00057028	0.00057133	0.00102046	0.00052451	0.00052451	0.0006653	0.00061509	0.00107493	0.00079199	0.00079566	0.00096428	0.00088949	0.00118204	0.00055155	0.00058028	0.00038066	0.00026429	9.7472e-05	0.00027303	8.3961e-05	0.0004116	0.00072679	0.00111629	0.0010927	0.00087724	0.00060824	0.00117105	0.0007868	0.00057414	0.00126774	0.00095294	0.00060769	0.00022158	0.00082635	0.00117827	0.00038382	0.00025023	0.00093901	0.00073354	0.0007231	0.00057448	0.00056812	0.00056348	0.00075142	0.00060154
593.086	0.00095244	0.00105686	0.00109506	0.00064824	0.00052879	0.00059844	0.00080411	0.0007611	0.0007611	0.00067496	0.00070384	0.00095875	0.00079154	0.00076579	0.00092427	0.00078143	0.00094306	0.00047314	0.00062827	0.00044183	0.00027891	0.00013969	0.00025487	7.7735e-05	0.00038567	0.00067924	0.00107317	0.00112219	0.00080145	0.00060149	0.00119604	0.0007639	0.00069113	0.00125758	0.00097312	0.00061225	0.00023419	0.00095769	0.00106359	0.00031286	0.00035383	0.00100959	0.00087445	0.00081474	0.00071242	0.0006373	0.00052088	0.00061475	0.00073226
590.664	0.00094973	0.00113533	0.00129778	0.00074564	0.00049035	0.00062291	0.00065986	0.00102996	0.00102996	0.0008261	0.00078172	0.00092369	0.00077579	0.00079042	0.00079893	0.0007121	0.00072733	0.00038964	0.00069309	0.00048628	0.0003045	0.00019364	0.00024698	9.3819e-05	0.00037792	0.00060451	0.00088845	0.00117664	0.00069687	0.00060771	0.00121198	0.00068742	0.00074595	0.00120243	0.00101886	0.00061651	0.00027384	0.00105345	0.00085782	0.00032052	0.00048707	0.0011237	0.00100327	0.00079805	0.00086475	0.00076299	0.00052432	0.00057645	0.00081923
588.242	0.00092343	0.00119448	0.00140646	0.00087063	0.00045917	0.00059124	0.00058818	0.00121568	0.00121568	0.00085783	0.00077365	0.00086003	0.00081405	0.00086464	0.0006792	0.0005044	0.00054186	0.00032989	0.00075405	0.00052871	0.00035414	0.00024708	0.00027365	0.00010983	0.00049707	0.00054488	0.00082221	0.00111612	0.00070667	0.00056147	0.00112631	0.00069098	0.00076235	0.00112405	0.00094993	0.00064015	0.00030067	0.00108994	0.0006704	0.00047944	0.00058457	0.00117855	0.00118467	0.00070911	0.00099734	0.00089194	0.00057554	0.0005451	0.0008639
585.818	0.00086303	0.00116117	0.00141256	0.00092649	0.00044776	0.00059499	0.00062406	0.00128488	0.00128488	0.00087493	0.00081456	0.00075468	0.0007922	0.00092336	0.00064568	0.00037109	0.00057507	0.0003472	0.00079547	0.00061921	0.00037935	0.00029756	0.00027293	0.0001438	0.0006302	0.00058806	0.00073271	0.00104131	0.00056395	0.00066616	0.00116841	0.00072666	0.00070367	0.00104001	0.00098902	0.00068908	0.00035048	0.00107536	0.00053353	0.00070358	0.00069798	0.00118316	0.00127469	0.0006903	0.00112417	0.0011364	0.00065371	0.00056938	0.00080848
583.396	0.00080838	0.00112745	0.0013091	0.00096169	0.00043557	0.00056322	0.0006454	0.00126377	0.00126377	0.00089102	0.00087978	0.00071386	0.0008718	0.00107496	0.00069928	0.00031612	0.0008298	0.00047876	0.00084051	0.00072714	0.00035889	0.0003447	0.00027461	0.00017506	0.00074861	0.00065537	0.00068452	0.00100076	0.00045691	0.00081129	0.00115113	0.00085856	0.00055261	0.00089124	0.0009246	0.0007106	0.00040673	0.00102455	0.0004947	0.00084786	0.00077095	0.00115495	0.00128202	0.00055505	0.00118768	0.00132303	0.00070388	0.00067103	0.00072501
580.971	0.00077683	0.00108253	0.00128283	0.00098414	0.00044498	0.00055465	0.00079708	0.00117424	0.00117424	0.0008422	0.00097433	0.00075787	0.00092401	0.00110383	0.00073566	0.00028111	0.00102834	0.00065802	0.00082525	0.00078878	0.00038635	0.00039637	0.00030297	0.00021566	0.00090718	0.0006812	0.00072407	0.00096642	0.00043102	0.00099572	0.00130171	0.00090186	0.0004591	0.00085181	0.00087194	0.00072628	0.00044696	0.00091547	0.00044583	0.00093711	0.00079212	0.0010579	0.00118619	0.00042963	0.00119284	0.00143929	0.00075391	0.0008195	0.0006132
578.547	0.00080787	0.00102642	0.00114798	0.00100271	0.00044558	0.00059074	0.00089377	0.00099695	0.00099695	0.00079398	0.00106719	0.00080132	0.00095811	0.00101516	0.00088136	0.00034381	0.00121196	0.00089397	0.00085925	0.00081052	0.00043819	0.00044495	0.0003303	0.00024133	0.00106262	0.00071789	0.00097051	0.00096704	0.00040046	0.00115154	0.00142606	0.00100556	0.00040242	0.00079273	0.00070813	0.00078585	0.0004662	0.00075245	0.00047594	0.00102462	0.00077503	0.00086014	0.00104446	0.00049398	0.00116448	0.00146409	0.00074583	0.00092476	0.00056278
576.121	0.00082833	0.00097333	0.00111324	0.00107087	0.0004812	0.00068714	0.00091142	0.00083811	0.00083811	0.00087976	0.00113329	0.0009205	0.00093796	0.00095769	0.00092432	0.00057046	0.00135439	0.00113253	0.00092014	0.00078875	0.00048693	0.00049712	0.0003738	0.00025857	0.00113386	0.00074991	0.00121017	0.00107966	0.00040331	0.00128097	0.00159434	0.00105786	0.00043794	0.00080916	0.00068404	0.00084765	0.00049872	0.00064549	0.00046558	0.00117618	0.00082452	0.00066955	0.00081968	0.00068817	0.00122692	0.00144341	0.00074377	0.0010069	0.00053588
573.695	0.00084603	0.00095404	0.00115822	0.00126104	0.00051373	0.00074813	0.00087209	0.00064242	0.00064242	0.00093335	0.00122775	0.00115348	0.000946	0.00100174	0.00091675	0.00079519	0.00142304	0.00130955	0.00094698	0.00077604	0.00056209	0.00054912	0.0004482	0.000263	0.00116554	0.00075817	0.00150079	0.00110799	0.00050822	0.00132414	0.00142404	0.00106072	0.00053997	0.00085073	0.00063164	0.00088033	0.00054941	0.00047096	0.00043949	0.00120997	0.00087492	0.00051881	0.00066727	0.0007863	0.00127694	0.00128869	0.0007532	0.00097335	0.00054015
571.27	0.00083435	0.00090488	0.00136083	0.00140511	0.00054146	0.00087746	0.00082989	0.00053028	0.00053028	0.00100943	0.00117756	0.00128442	0.00089489	0.00089997	0.00087426	0.00094596	0.00141851	0.00137319	0.00094955	0.00076431	0.00065522	0.00059881	0.00052762	0.00026751	0.00114835	0.0007577	0.00169728	0.00108239	0.00056945	0.00137922	0.00130254	0.0010456	0.00071998	0.0010386	0.00071875	0.00094904	0.00061012	0.00039792	0.00042942	0.00122535	0.00086323	0.00037165	0.00055104	0.00098289	0.00132874	0.00116954	0.00078479	0.00092665	0.00057609
568.842	0.00079484	0.00089943	0.00150978	0.00159349	0.00062111	0.00097526	0.00075497	0.00041508	0.00041508	0.00111869	0.00103802	0.00130512	0.00084329	0.00089887	0.0008265	0.00106523	0.00142935	0.00133223	0.00098121	0.00077799	0.00068758	0.00064123	0.00058492	0.00026809	0.00108628	0.00079078	0.0017606	0.00111914	0.00060542	0.00128411	0.00103908	0.00099467	0.0008378	0.00115919	0.00077899	0.00106895	0.00065662	0.00039551	0.00046921	0.0012532	0.0008529	0.00028891	0.00062415	0.00116031	0.00136052	0.0010212	0.00070618	0.00079546	0.00065772
566.414	0.00070063	0.0008753	0.00173103	0.00168094	0.00073518	0.00109293	0.00070422	0.00040731	0.00040731	0.00112187	0.00091616	0.00129625	0.00079234	0.00100687	0.00065534	0.00118364	0.00141256	0.00127418	0.00098799	0.0008641	0.00069233	0.00067504	0.00063357	0.00028283	0.00100872	0.00085617	0.00162359	0.00101757	0.00064945	0.00112478	0.00077974	0.00097379	0.00097236	0.00128006	0.00089606	0.00114718	0.00070225	0.00046633	0.00052466	0.0012783	0.00087383	0.00026913	0.00082511	0.00125253	0.00143879	0.00088653	0.00067923	0.00065995	0.00074869
563.986	0.00065041	0.00079063	0.00180325	0.00152641	0.0007691	0.00121677	0.00071323	0.00041127	0.00041127	0.00103836	0.00084313	0.00117997	0.0007611	0.00093665	0.00063968	0.00118343	0.00132693	0.00114954	0.00097908	0.00096856	0.00067682	0.00069827	0.00063694	0.00030732	0.00089441	0.00102735	0.00142011	0.00082887	0.00063776	0.0009891	0.00047257	0.00095522	0.00104845	0.00129454	0.00098224	0.00112254	0.00072575	0.00050227	0.00061859	0.00116578	0.00079247	0.00033142	0.00105253	0.0011931	0.00139016	0.00079069	0.00062723	0.00055232	0.00083428
561.557	0.00065125	0.00066615	0.00177972	0.00120895	0.00075585	0.00128808	0.00068354	0.00053518	0.00053518	0.00102443	0.00065616	0.00110554	0.00067691	0.00079495	0.00062388	0.0012046	0.00128119	0.00106982	0.00099914	0.00098881	0.00065132	0.00071739	0.00061684	0.00033989	0.00078929	0.00122151	0.00108328	0.00077618	0.00061735	0.00088025	0.00050456	0.00092947	0.00105227	0.00120129	0.00111928	0.00110733	0.00070057	0.00069383	0.00072606	0.00111766	0.00072704	0.00041096	0.0011857	0.0011751	0.00128608	0.00069204	0.0006133	0.00053447	0.00092413
559.127	0.0007001	0.00057609	0.00160738	0.00099608	0.00073975	0.00127458	0.00071391	0.00063814	0.00063814	0.00095833	0.000571	0.00105129	0.00059038	0.00077223	0.00068609	0.00128282	0.00110594	0.00103557	0.0009816	0.00097635	0.00062446	0.00072945	0.00056049	0.00037088	0.00068966	0.0014263	0.00090416	0.00074179	0.00065793	0.00070372	0.00053022	0.00088753	0.0010265	0.00092777	0.00121346	0.00112932	0.00065063	0.00076441	0.00083297	0.00114233	0.00072381	0.00052813	0.00129936	0.00110791	0.00117714	0.00058762	0.00054423	0.00046351	0.00099074
556.697	0.00078952	0.00050041	0.00143561	0.00067366	0.00069605	0.00120839	0.00075507	0.00076235	0.00076235	0.00086193	0.00059117	0.00110752	0.00050077	0.0007664	0.00074667	0.00135663	0.00100001	0.00103576	0.00097576	0.00094623	0.0006334	0.00073869	0.00052318	0.00039928	0.00064954	0.00161202	0.00084417	0.0006827	0.00071569	0.00061454	0.00059365	0.00100148	0.0010244	0.000697	0.00135864	0.00108038	0.00064163	0.00074256	0.00098837	0.00124501	0.0007389	0.00066742	0.00120178	0.00107647	0.00113775	0.00060991	0.0005904	0.00049382	0.00102256
554.268	0.00089063	0.00046229	0.00123704	0.00045669	0.00058676	0.00105916	0.0007808	0.00075069	0.00075069	0.0008484	0.00060396	0.00113276	0.00049332	0.00058601	0.00091262	0.00137293	0.00094548	0.00097738	0.00091462	0.00080564	0.00062777	0.00075037	0.00046972	0.00041483	0.00059955	0.00167957	0.00083257	0.00077565	0.0007337	0.00060699	0.00065248	0.00104516	0.00103312	0.00049014	0.00154064	0.00103815	0.0006118	0.00065821	0.00109993	0.00126878	0.00077769	0.00080816	0.00101146	0.00106929	0.00104707	0.00069434	0.00059131	0.00051324	0.00097909
551.836	0.00092663	0.00050507	0.00109647	0.00042697	0.00048698	0.00088614	0.00073807	0.00073534	0.00073534	0.00087937	0.00059184	0.00121283	0.00053445	0.000549	0.000945	0.00138153	0.00104657	0.00100228	0.00077829	0.00068637	0.00062984	0.00076314	0.00043335	0.00041607	0.00064014	0.00158405	0.00081944	0.00089383	0.00079722	0.00064313	0.00077673	0.00110467	0.00105201	0.00039627	0.00162318	0.00108809	0.00059994	0.0006226	0.00121962	0.00133332	0.00090253	0.00081424	0.00090167	0.00114839	0.0009887	0.00077615	0.00064702	0.00054865	0.00091888
549.404	0.00088764	0.00059639	0.00105414	0.00055237	0.00042584	0.00076295	0.0007119	0.00071515	0.00071515	0.00086374	0.00063446	0.00113514	0.00061542	0.00058001	0.00097981	0.00133064	0.00104949	0.00095219	0.00062755	0.00063068	0.00060543	0.0007718	0.00040288	0.00039696	0.00066953	0.00140469	0.00095017	0.00087316	0.00076697	0.00063611	0.00073281	0.00124909	0.00110625	0.00044512	0.00162897	0.00106437	0.00059317	0.00047227	0.00135603	0.00132862	0.00094188	0.00078444	0.00085535	0.00120217	0.00090928	0.00086824	0.00058893	0.00052889	0.00085611
546.971	0.00079819	0.00067287	0.00109321	0.00057258	0.00038046	0.00067545	0.00071589	0.00072724	0.00072724	0.00089231	0.00066182	0.00107504	0.00071266	0.00051391	0.00091776	0.00118932	0.00122256	0.00087965	0.00057418	0.00061147	0.00055836	0.00078137	0.00039958	0.00037355	0.00073059	0.0011742	0.00092695	0.0008424	0.00069514	0.00069207	0.00063421	0.00134749	0.00109729	0.00063054	0.00159672	0.00104737	0.00060052	0.00040226	0.00140949	0.00128099	0.00094043	0.00070482	0.00088335	0.00122206	0.00081464	0.00091786	0.0006249	0.00065145	0.00079174
544.537	0.00068166	0.00070483	0.00102718	0.00065803	0.00032057	0.00064128	0.00065922	0.00079046	0.00079046	0.00096185	0.00063588	0.00091822	0.00084759	0.00042108	0.00092879	0.00110641	0.00131361	0.00082218	0.00053582	0.00060356	0.00048956	0.00078723	0.00040097	0.00034623	0.00073966	0.00097883	0.00076244	0.00082832	0.00062074	0.00079175	0.00057278	0.00125919	0.00106177	0.00079886	0.0015577	0.00105963	0.00055859	0.00040013	0.00130258	0.00119121	0.00093514	0.00063718	0.00103514	0.00116194	0.00068013	0.00091629	0.00066309	0.00069987	0.00071417
542.104	0.00060424	0.00070096	0.00097374	0.00070486	0.00031633	0.00063396	0.00061423	0.00096729	0.00096729	0.00102651	0.0006644	0.0008159	0.00092214	0.00050653	0.00093286	0.00099927	0.00133309	0.00082575	0.0005483	0.00071575	0.00043163	0.00078411	0.00042417	0.00032391	0.00075424	0.00093731	0.00068714	0.00077899	0.00066286	0.00089385	0.00061141	0.00117563	0.00092212	0.00095513	0.00146528	0.00102303	0.00056152	0.00043594	0.00119562	0.00113244	0.00093439	0.00060165	0.00121673	0.00103299	0.0005711	0.00088684	0.00069531	0.0008012	0.00070701
539.67	0.00059391	0.0006718	0.00094415	0.00076615	0.00037822	0.00065029	0.00068879	0.00119298	0.00119298	0.00098306	0.00071593	0.00074741	0.00091663	0.00062801	0.00101347	0.00097684	0.00116719	0.00076126	0.00064637	0.00081392	0.00037839	0.00077469	0.00042923	0.00030401	0.00068955	0.00102186	0.00065725	0.00077734	0.00073745	0.00102438	0.0006358	0.00106876	0.00079157	0.00101581	0.00151139	0.00090719	0.0005456	0.00043461	0.00105781	0.0011275	0.0009001	0.00059495	0.00129102	0.00086656	0.00048944	0.00081958	0.00068877	0.00088188	0.00075663
537.234	0.00066139	0.00061921	0.00086997	0.00070662	0.00048099	0.00066356	0.00080465	0.00126585	0.00126585	0.00092504	0.00081312	0.00078695	0.00092927	0.00072452	0.00110273	0.00103198	0.00110567	0.00076766	0.00078457	0.00090121	0.00036544	0.00075934	0.00043024	0.00031336	0.00069715	0.0011419	0.00063364	0.00089378	0.00097653	0.00122743	0.0007521	0.00089581	0.00063236	0.00096279	0.00149968	0.00088584	0.00055752	0.00044998	0.00085542	0.00120876	0.00100197	0.00058822	0.0013821	0.00072735	0.00052427	0.00080556	0.00080146	0.00099262	0.0008632
534.799	0.00078211	0.0006374	0.00075364	0.00070534	0.00056853	0.00069477	0.00084728	0.00131391	0.00131391	0.00084873	0.0009869	0.00089623	0.00090772	0.00090113	0.00120834	0.00119973	0.00100437	0.00082558	0.00088805	0.00098384	0.00038337	0.00073811	0.00044181	0.00032234	0.00068675	0.00128592	0.00073123	0.00105618	0.00122191	0.00141383	0.00090219	0.00074908	0.00049599	0.00092626	0.00137337	0.0007561	0.00056498	0.00046977	0.00073408	0.00125842	0.00116304	0.00062124	0.00140146	0.00068664	0.0006033	0.00083278	0.00084204	0.00094836	0.00095224
532.363	0.00094358	0.00060793	0.00082472	0.00072817	0.00068159	0.00070856	0.00100883	0.00124873	0.00124873	0.00076389	0.00120047	0.00108206	0.0008516	0.00103878	0.00118982	0.00125268	0.00097406	0.00089415	0.00101458	0.0009912	0.00042655	0.00071512	0.00039112	0.00033616	0.00070644	0.00136625	0.00099617	0.00118448	0.00152776	0.00148932	0.00107317	0.00072677	0.000417	0.00090405	0.00124128	0.00066522	0.00060923	0.00046328	0.00075178	0.0012453	0.0012557	0.00063397	0.00146796	0.00075569	0.00068511	0.00083282	0.00078854	0.00092042	0.00114535
529.928	0.00107658	0.00056708	0.0009561	0.00068739	0.00076002	0.00074825	0.00112535	0.00116714	0.00116714	0.00062039	0.00131986	0.0012086	0.00078518	0.00106673	0.00110185	0.00136098	0.00105488	0.00092915	0.0010659	0.00091756	0.00046725	0.00068958	0.00032181	0.00033857	0.00073383	0.00131343	0.00111639	0.00129553	0.00179943	0.00146771	0.00104529	0.00071737	0.00045886	0.00090542	0.00109544	0.00064011	0.00060744	0.00050202	0.0007897	0.00128745	0.00126372	0.00060756	0.00154085	0.00081807	0.00081514	0.00080478	0.00079472	0.00085133	0.00131823
527.49	0.00117771	0.00051551	0.00102227	0.00056444	0.00078745	0.00077356	0.00111502	0.00102278	0.00102278	0.00060926	0.00139025	0.00121976	0.00074662	0.00099346	0.00102717	0.00134877	0.00134397	0.00100699	0.00112382	0.00085162	0.00051134	0.00065745	0.00027676	0.00034451	0.00078774	0.00112064	0.00129522	0.0014038	0.00198839	0.00128559	0.00097396	0.00069599	0.00052901	0.00093403	0.00085946	0.00070201	0.00062216	0.00056653	0.00084032	0.00121739	0.00124576	0.00059686	0.00166355	0.00087215	0.00091716	0.00076397	0.00076325	0.00077939	0.00139459
525.053	0.00121315	0.00045498	0.00103921	0.00055077	0.0007267	0.00081939	0.0010573	0.00105778	0.00105778	0.00063495	0.00139868	0.001201	0.00069706	0.00086528	0.00091312	0.00127773	0.00160086	0.00107825	0.00115192	0.00073034	0.00051125	0.00061814	0.00026694	0.00031773	0.00078221	0.00088944	0.00142331	0.00140254	0.00207557	0.00100631	0.0007573	0.00055937	0.00062241	0.00101226	0.0007407	0.00068285	0.00062047	0.00066707	0.00096244	0.00110454	0.00112299	0.00059405	0.00168499	0.00091807	0.00102482	0.00067496	0.00067142	0.00070447	0.00138098
522.613	0.00119602	0.00029397	0.00110897	0.00043761	0.00064827	0.00088668	0.00103652	0.00104388	0.00104388	0.0006575	0.0013321	0.001069	0.0006613	0.00077533	0.00089557	0.00116106	0.00179074	0.00106531	0.00112532	0.00059507	0.0004999	0.00056708	0.00023853	0.00029874	0.00078482	0.00069581	0.00140652	0.00136672	0.00215288	0.00066517	0.00064217	0.00044972	0.00073229	0.00102977	0.00071704	0.00075329	0.00061338	0.00077093	0.00102886	0.00097797	0.00094348	0.00058828	0.00175577	0.00091339	0.00112632	0.00054726	0.00066804	0.00066922	0.00136855
520.174	0.00109414	0.00024016	0.00100707	0.00032189	0.00054422	0.00096032	0.00092212	0.00111752	0.00111752	0.00062335	0.00114652	0.0008633	0.00067814	0.00065727	0.00095365	0.00109117	0.00195362	0.00099379	0.0010564	0.00054917	0.0004705	0.00050056	0.00026371	0.00026917	0.00076781	0.00051207	0.00122052	0.00131174	0.00209409	0.00045785	0.00048397	0.00032345	0.00080758	0.00102881	0.00066113	0.00074502	0.00056783	0.00089105	0.00102802	0.00094265	0.00085412	0.00050185	0.00166375	0.00082306	0.00118798	0.00043101	0.00081994	0.00056502	0.00120212
517.734	0.00095239	0.00023634	0.00078663	0.00024862	0.00045847	0.00102624	0.0008598	0.00117985	0.00117985	0.00062298	0.0009665	0.00071606	0.00070138	0.00068596	0.00104541	0.00097247	0.00196168	0.00091971	0.00109854	0.00050254	0.00045604	0.00042637	0.00030849	0.00024163	0.00077339	0.00039175	0.00106522	0.00125736	0.00186972	0.0002966	0.0005392	0.00021497	0.00083713	0.00097508	0.0006739	0.00070155	0.00055513	0.00094395	0.00105914	0.00082948	0.0008358	0.00041739	0.00154301	0.00080959	0.00119804	0.0003651	0.00087723	0.00047355	0.00097232
515.295	0.00076803	0.0002847	0.00062353	0.00026331	0.00042491	0.00109956	0.00083214	0.00123518	0.00123518	0.00060035	0.00084244	0.00065739	0.00076722	0.00080793	0.00103023	0.00091287	0.00181854	0.00082707	0.00108663	0.00045579	0.0004218	0.00035282	0.00035447	0.00020292	0.00079362	0.00040655	0.00083794	0.00118198	0.0015998	0.00026544	0.00069265	0.00011682	0.00078993	0.00098693	0.00064223	0.00057172	0.00053339	0.0009836	0.00108824	0.00079289	0.00084455	0.00041571	0.00145595	0.0007971	0.00121934	0.00034588	0.00098755	0.00044002	0.00080285
512.854	0.00057464	0.00036712	0.00050647	0.00024065	0.00046922	0.00113609	0.00084702	0.00118319	0.00118319	0.00056102	0.00080884	0.00054975	0.00083734	0.00095891	0.0010556	0.00080617	0.00166967	0.00069903	0.00110847	0.00048161	0.00043161	0.00028218	0.00033159	0.00018583	0.00084074	0.00052722	0.00057452	0.00115714	0.00126765	0.00029192	0.00095493	0.00014782	0.00075374	0.00100333	0.00052747	0.00054296	0.0004877	0.00094272	0.00102201	0.00074043	0.00086341	0.00044995	0.00144418	0.00084875	0.00114444	0.00035355	0.00109611	0.00044515	0.00068438
510.412	0.00038067	0.00053972	0.00032513	0.00037589	0.00056761	0.00108644	0.0007783	0.00116507	0.00116507	0.00056069	0.00068474	0.00047745	0.00094597	0.00101068	0.00089564	0.00068583	0.00147803	0.00060733	0.00113241	0.00052648	0.00041811	0.00022013	0.0003352	0.00015937	0.00087947	0.0006023	0.00045699	0.00108285	0.00087964	0.0004024	0.00108926	0.00014828	0.00071272	0.00098732	0.00051915	0.00053235	0.00043061	0.00083322	0.00098793	0.00078803	0.00092767	0.0004676	0.00130869	0.00083951	0.00107625	0.00043644	0.00113841	0.00051521	0.00054646
507.971	0.00024769	0.00068667	0.00031595	0.00051551	0.0006563	0.00098415	0.00074515	0.00109128	0.00109128	0.00061091	0.00072312	0.00048693	0.00097227	0.0011892	0.00068682	0.00053286	0.00115443	0.00056448	0.00108729	0.00053112	0.00040377	0.00017411	0.000344	0.00013897	0.00088559	0.00069398	0.00044616	0.00103523	0.00055266	0.00047687	0.00118336	0.00016384	0.00064672	0.00095172	0.00062162	0.00054606	0.00039423	0.00076002	0.00103841	0.00077612	0.00093501	0.00057885	0.0012539	0.00084955	0.00106085	0.00052564	0.00100066	0.00068601	0.00053031
505.527	0.00017196	0.0008838	0.00041262	0.00070116	0.0007095	0.00084703	0.00079072	0.00094706	0.00094706	0.00064216	0.00077677	0.00048074	0.00096466	0.001233	0.00050402	0.0004301	0.00088546	0.00058107	0.00098494	0.00054788	0.00036039	0.00014047	0.00032353	0.00012877	0.00084589	0.00077429	0.00058041	0.0009884	0.0003709	0.00066918	0.00116142	0.00023709	0.00056456	0.00103844	0.00065927	0.00056281	0.00033932	0.00070003	0.00108937	0.0008145	0.00093744	0.00066366	0.00123673	0.0007842	0.00103062	0.00060531	0.00097033	0.00084916	0.0005663
503.084	0.00017064	0.00103218	0.00053271	0.00078732	0.00065511	0.00069018	0.00083224	0.00080151	0.00080151	0.00062389	0.00080134	0.00047904	0.0009147	0.00125283	0.00040058	0.00039382	0.00062416	0.00062911	0.00089216	0.00056124	0.00030558	0.00011392	0.00028109	0.00013164	0.00076948	0.00081134	0.0007035	0.00086821	0.00026584	0.00083522	0.00107951	0.00044569	0.00052405	0.00099162	0.00077914	0.00068189	0.00027927	0.0005783	0.00116149	0.00084697	0.00096435	0.00066994	0.0011326	0.00075546	0.00100014	0.00071906	0.00093234	0.00091505	0.00056419
500.641	0.00025282	0.00123056	0.00063274	0.00081734	0.00060979	0.00056986	0.00084083	0.00066402	0.00066402	0.00060084	0.00069907	0.00052707	0.00088897	0.00123724	0.00026763	0.00041378	0.00036526	0.00070507	0.00073012	0.00056534	0.00022809	9.7351e-05	0.00028257	0.00012284	0.00066124	0.00076311	0.00086963	0.00076801	0.00031911	0.00109329	0.00092455	0.00077685	0.00048978	0.00095272	0.00097467	0.00070942	0.00024728	0.00048303	0.00126567	0.00092926	0.00105262	0.00062419	0.00102532	0.00069288	0.00100765	0.00087373	0.00090015	0.00093656	0.0005352
498.195	0.00040344	0.00135805	0.00078356	0.00073288	0.000585	0.00050379	0.0009443	0.00060121	0.00060121	0.0005472	0.00072842	0.00062072	0.00092457	0.00126439	0.00029743	0.00050178	0.00019721	0.00085025	0.00062872	0.00051818	0.00018006	8.585e-05	0.00025888	0.00011622	0.00056318	0.00077438	0.00097721	0.00071834	0.00042601	0.00130323	0.00082073	0.00121484	0.00050697	0.0009577	0.00111858	0.00064531	0.00023853	0.00044223	0.0013455	0.00098076	0.00113475	0.00063722	0.0010481	0.00068925	0.00092003	0.00104322	0.00085987	0.00090984	0.00059081
495.75	0.00057039	0.00148627	0.00088455	0.00063532	0.0006062	0.00047149	0.00098237	0.00054067	0.00054067	0.00051724	0.00072945	0.00078034	0.00104408	0.00118862	0.00035365	0.00066728	0.00026121	0.00097514	0.00061292	0.00047668	0.00013242	7.53e-05	0.00023675	0.00010195	0.00046903	0.00083657	0.00112581	0.0006313	0.00054525	0.00148263	0.00073551	0.00171149	0.00051701	0.00098343	0.00111836	0.00068773	0.00023058	0.00032579	0.00134213	0.00108749	0.00127971	0.00062066	0.00106592	0.00070082	0.00078939	0.00125627	0.00093998	0.0009243	0.0006014
493.305	0.00073147	0.00142818	0.00097708	0.00056263	0.00065657	0.00050682	0.00091178	0.00057971	0.00057971	0.00056159	0.0008334	0.00093576	0.00125014	0.00113657	0.00041261	0.00079596	0.00039637	0.00101873	0.00058153	0.00044477	0.00012644	6.5878e-05	0.00023347	8.2064e-05	0.00038049	0.00088693	0.00111066	0.00057213	0.00078975	0.00156397	0.00063907	0.00207165	0.00054096	0.0008445	0.00108887	0.00080437	0.00020729	0.0002512	0.00121914	0.00124647	0.00144587	0.00069916	0.00100697	0.00080513	0.00068723	0.00147822	0.00093911	0.00097903	0.00067325
490.859	0.00086871	0.00138805	0.0010804	0.00056738	0.00076438	0.00055805	0.00093545	0.00071592	0.00071592	0.00062733	0.00099487	0.00114119	0.0015083	0.00105903	0.00049252	0.00085558	0.0006646	0.00105002	0.00058834	0.00038327	0.00015558	5.9593e-05	0.00029022	6.0055e-05	0.00034703	0.00089936	0.00113234	0.00061402	0.00107658	0.00168941	0.00054675	0.002292	0.00065254	0.00087753	0.00108758	0.00087891	0.00019702	0.00028728	0.00104639	0.00144841	0.00163678	0.00085495	0.00100318	0.00084775	0.00056319	0.00165607	0.00094126	0.00114118	0.0008417
488.412	0.00096818	0.00122082	0.00124123	0.000597	0.00081624	0.00055352	0.00096185	0.0009582	0.0009582	0.00074319	0.00130054	0.0013503	0.00176905	0.00109688	0.0006393	0.00087748	0.00090405	0.00107283	0.00062984	0.00032832	0.00017165	5.5064e-05	0.0003453	5.0318e-05	0.0003031	0.00092734	0.00114898	0.00065624	0.0013761	0.00175931	0.0005102	0.00235396	0.000754	0.00092708	0.00112369	0.00098613	0.00019912	0.00036645	0.00092794	0.00160756	0.00179298	0.00108019	0.00104975	0.00081647	0.00041566	0.00179763	0.00091878	0.00141078	0.00108205
485.965	0.00102179	0.00106304	0.00141425	0.00076709	0.00077835	0.00051895	0.00098306	0.00107704	0.00107704	0.0008282	0.00159775	0.00153165	0.00192811	0.00118726	0.00073935	0.00077991	0.00121298	0.0010265	0.00067896	0.00034368	0.00019857	5.7567e-05	0.0004077	5.016e-05	0.00024322	0.00085412	0.00120263	0.00074675	0.00174143	0.00184264	0.00052805	0.00232649	0.00076919	0.00099485	0.00108053	0.00126421	0.00018392	0.00044977	0.00077975	0.00180932	0.00198895	0.00123528	0.00108679	0.00082296	0.00033833	0.00183559	0.00091226	0.00169173	0.0012726
483.516	0.00104989	0.00089605	0.00149275	0.00100286	0.00068845	0.00058425	0.00106946	0.00122954	0.00122954	0.00088022	0.00185276	0.00153232	0.00203652	0.00130508	0.00087216	0.00072814	0.00133041	0.0010093	0.00073609	0.00039889	0.00023321	6.7955e-05	0.00047576	7.2913e-05	0.0002627	0.00071745	0.00110678	0.00087898	0.00213049	0.0018732	0.00061057	0.00212306	0.00085539	0.00111244	0.00111106	0.00139122	0.00017783	0.000614	0.0005787	0.00194605	0.00212439	0.00147544	0.00121871	0.00081054	0.00031765	0.00182018	0.00092997	0.00186906	0.00151012
481.068	0.00107137	0.00095931	0.00149144	0.00111737	0.00059552	0.00060233	0.00112974	0.0013435	0.0013435	0.00079593	0.00197879	0.00149583	0.00202959	0.00148258	0.0010038	0.00069649	0.00135574	0.00102304	0.00085115	0.00047093	0.00024967	8.3174e-05	0.00054095	9.8568e-05	0.00032039	0.00059911	0.00102969	0.00096492	0.00227031	0.00188814	0.00076578	0.00202216	0.00095392	0.00130809	0.00127641	0.00139251	0.00020899	0.00069833	0.00052921	0.00197728	0.00222319	0.00167499	0.00139505	0.00069026	0.00026109	0.00181771	0.0009576	0.00199175	0.00168531
478.617	0.00107269	0.00104734	0.00146057	0.00124817	0.00055543	0.00060548	0.001057	0.00137433	0.00137433	0.00072932	0.00203761	0.0013703	0.00199005	0.00165047	0.00108914	0.00069105	0.00124718	0.00099284	0.00094998	0.00057356	0.00025159	0.00010061	0.00054216	0.00013045	0.0003417	0.00051992	0.00094399	0.00095273	0.00234637	0.00181097	0.00091041	0.00191814	0.0009174	0.00133899	0.00134348	0.00136578	0.00021699	0.00069809	0.00054204	0.00192079	0.00221571	0.00174399	0.00152343	0.00071186	0.0002445	0.00179274	0.00088724	0.00203027	0.0017382
476.168	0.00103708	0.00121222	0.00143425	0.00144742	0.00051289	0.00063741	0.00098517	0.00120793	0.00120793	0.0006383	0.00190571	0.00126183	0.00185681	0.00175644	0.00107962	0.0006859	0.00114452	0.00094873	0.00104037	0.00065861	0.00028673	0.00011755	0.00053565	0.00016057	0.0004377	0.0004778	0.00087854	0.00093975	0.00227693	0.0015745	0.00106974	0.00175351	0.00082198	0.00131129	0.00131542	0.00137512	0.00018433	0.00069277	0.00054297	0.001883	0.00214698	0.00173418	0.00150784	0.00082454	0.00025001	0.00171675	0.00086261	0.00187423	0.00167445
473.717	0.00097248	0.00137377	0.00134282	0.00142694	0.00046888	0.00073052	0.00087535	0.00105912	0.00105912	0.00063051	0.00167329	0.00112216	0.0016604	0.00178979	0.00106364	0.0007646	0.00088822	0.00090301	0.00109015	0.00069466	0.00027696	0.00013342	0.00054551	0.00019163	0.00055921	0.00057402	0.00076335	0.00084636	0.00210117	0.00130242	0.00111513	0.00146903	0.0007597	0.00127304	0.00135107	0.0011582	0.00016191	0.00064647	0.00073145	0.00169822	0.00189572	0.00173204	0.001404	0.00088854	0.0002568	0.00165904	0.00082183	0.00170469	0.00156615
471.266	0.00088967	0.00146898	0.0012667	0.00124581	0.00048242	0.00071578	0.00074786	0.00091789	0.00091789	0.00065632	0.00135738	0.00100969	0.0014511	0.00177972	0.00099737	0.00070858	0.00072943	0.00080768	0.00107817	0.00071613	0.00025528	0.00014428	0.00053688	0.00021424	0.00057644	0.00072835	0.00080843	0.00076233	0.00187548	0.00109764	0.00113852	0.00124769	0.00062635	0.00116407	0.00135074	0.00103708	0.00013931	0.00053135	0.00102141	0.00153373	0.00161468	0.00160954	0.00115866	0.00099783	0.00025682	0.001591	0.00069422	0.00148099	0.00134435
468.814	0.00079022	0.00138779	0.00128462	0.00111071	0.00052364	0.0007532	0.00066532	0.00078257	0.00078257	0.00080575	0.00103548	0.00089381	0.00129766	0.00170723	0.00083317	0.00063777	0.00068511	0.00075198	0.00098338	0.00074115	0.00022378	0.00015745	0.0005173	0.00024354	0.00053973	0.00086365	0.00091553	0.00068997	0.00178516	0.0008869	0.00107045	0.00094696	0.00044096	0.00110477	0.00120677	0.00094926	0.00010859	0.00048865	0.0012001	0.00139943	0.00130482	0.00138346	0.0009331	0.00107694	0.00028962	0.00143181	0.00058459	0.0012502	0.00105217
466.361	0.00071464	0.00121598	0.00126775	0.00088069	0.00052949	0.00080541	0.00067354	0.00061709	0.00061709	0.0009219	0.00072365	0.00085263	0.00111869	0.00164097	0.00071038	0.00056898	0.000652	0.00072601	0.0008869	0.00079842	0.00023029	0.00017627	0.00052754	0.0002789	0.00050013	0.00099998	0.00096529	0.00071629	0.00170724	0.00068463	0.00097771	0.00064396	0.00029238	0.00107788	0.00111908	0.0008458	0.0001214	0.00045223	0.00135043	0.00125549	0.00101202	0.00126885	0.00074757	0.00103991	0.00030928	0.00128035	0.00063425	0.00101696	0.00079717
463.908	0.00067183	0.00102136	0.00117079	0.00055621	0.00056269	0.00087165	0.00070698	0.00063185	0.00063185	0.00101512	0.0005289	0.00075314	0.00094363	0.00153501	0.00064804	0.00055208	0.00063191	0.00071101	0.00083057	0.00086984	0.00023361	0.00020522	0.00053838	0.00031321	0.00039669	0.00109826	0.00096613	0.00068994	0.00166546	0.00065447	0.00086172	0.00040509	0.00021749	0.00100235	0.00100313	0.00069808	0.00017388	0.00042385	0.0015164	0.00105493	0.00077215	0.00116069	0.00062159	0.00096162	0.00038231	0.00112013	0.000647	0.0008508	0.00062368
461.455	0.0006706	0.00086709	0.00106721	0.00043838	0.00069257	0.00092713	0.00077577	0.0007373	0.0007373	0.0010367	0.00041104	0.00071326	0.00086315	0.00142963	0.00055881	0.0005125	0.00077769	0.00071494	0.00081031	0.00100233	0.00028175	0.00023884	0.0005007	0.00034231	0.00029832	0.0010786	0.00093392	0.00068904	0.00165318	0.00062059	0.00073624	0.00032583	0.00022081	0.0009013	0.00091799	0.00066693	0.00024247	0.00043672	0.00144228	0.00092887	0.00068679	0.00098668	0.00060006	0.00085705	0.00049074	0.00099248	0.00070108	0.00070082	0.00050828
459.002	0.00068999	0.00076798	0.00100041	0.00043832	0.00079549	0.00098862	0.00082894	0.00083257	0.00083257	0.00100485	0.00044096	0.00079408	0.00080832	0.0013622	0.00045666	0.00057396	0.00091956	0.00079582	0.00085407	0.00112023	0.00036041	0.00028123	0.0004533	0.00036822	0.00028415	0.00100816	0.00077191	0.00062511	0.00162671	0.00056816	0.00060056	0.00032026	0.00032873	0.00086299	0.00084008	0.00051908	0.00030575	0.00049217	0.00126018	0.000816	0.00065985	0.00088549	0.00068915	0.00071368	0.00058548	0.00086161	0.00074093	0.00069317	0.00047288
456.547	0.00073368	0.00077657	0.00087713	0.00048623	0.00086856	0.00097591	0.0009043	0.00088497	0.00088497	0.00092206	0.00053391	0.00101421	0.00076597	0.00133568	0.00046852	0.00068209	0.00098793	0.00084175	0.00098511	0.00126358	0.00046554	0.00032574	0.00043352	0.00038732	0.00033852	0.00100017	0.00059425	0.00054552	0.0015305	0.00056597	0.00056342	0.0003175	0.00062138	0.00084505	0.00079999	0.00042824	0.00037264	0.00048714	0.00111932	0.00071542	0.00063738	0.00082912	0.00073724	0.00072584	0.00070822	0.00075388	0.00078842	0.00068033	0.00056013
454.092	0.00076831	0.00079859	0.0007733	0.00066345	0.0009038	0.00094456	0.00091209	0.00105791	0.00105791	0.00087842	0.00059173	0.00117417	0.00065105	0.00131028	0.00039593	0.000764	0.00105869	0.00093013	0.00111989	0.0013519	0.00052084	0.0003681	0.00038885	0.00038779	0.0004364	0.00098074	0.00047268	0.00048803	0.00137381	0.00064213	0.00059664	0.00028159	0.00093103	0.00093043	0.00073957	0.00045019	0.00041527	0.00056301	0.00097307	0.00066852	0.00069892	0.00063854	0.00075935	0.00076783	0.00081409	0.00066014	0.00074294	0.000765	0.00069997
451.635	0.00081757	0.00077393	0.000685	0.00082035	0.00096486	0.00094646	0.00088745	0.00114312	0.00114312	0.00080683	0.00066783	0.00132402	0.00066723	0.00126939	0.00029865	0.00090965	0.00112054	0.00105815	0.00121676	0.00139908	0.00054817	0.00039985	0.00033035	0.00039795	0.00053753	0.0009981	0.0004137	0.00042205	0.00117354	0.00062587	0.00064796	0.00027355	0.00124054	0.00113762	0.00070351	0.00047775	0.00046933	0.0006929	0.00077969	0.00070012	0.00077315	0.00050071	0.00084994	0.00080644	0.00084363	0.0006175	0.00071579	0.00094864	0.00079519
449.178	0.00088827	0.00070497	0.00069164	0.0008007	0.00097907	0.00087217	0.00081502	0.00116751	0.00116751	0.00076037	0.00073203	0.00144278	0.00066079	0.00126057	0.0002571	0.00106099	0.00107708	0.00119931	0.00125949	0.00136361	0.00054294	0.00042174	0.00029694	0.00040515	0.00058646	0.00099246	0.00042494	0.00039679	0.00093464	0.00073927	0.00079172	0.00023065	0.00147351	0.00132222	0.00063965	0.0005471	0.00050118	0.00084722	0.00073102	0.00073018	0.00082928	0.00053629	0.00087622	0.00091765	0.00085676	0.00057371	0.00066165	0.00111158	0.0008548
446.721	0.00098332	0.00064704	0.00071281	0.00082	0.00095006	0.00079757	0.00078754	0.00118304	0.00118304	0.00075807	0.00073363	0.00140354	0.0006297	0.00126234	0.00024683	0.00108463	0.0010319	0.00128637	0.00131588	0.0012971	0.00051972	0.00042853	0.00025398	0.00041927	0.00062956	0.00099839	0.00057004	0.00040956	0.00070728	0.00087548	0.00087408	0.00012361	0.00153453	0.00140139	0.00058362	0.00073359	0.00054768	0.0010183	0.00084674	0.00076013	0.00087759	0.00052481	0.00088062	0.00104659	0.00085036	0.00054657	0.00067059	0.00122526	0.00091368
444.264	0.00106634	0.0005109	0.00065951	0.00077115	0.00092613	0.00071234	0.00074116	0.00122749	0.00122749	0.00079765	0.00076619	0.00121619	0.00059424	0.00113957	0.00023197	0.00104231	0.00101141	0.0013464	0.00126931	0.00115999	0.0004578	0.00041667	0.00022372	0.00042438	0.00062185	0.00093715	0.00068935	0.00048384	0.00051885	0.00099922	0.0009115	0.000136	0.00138511	0.00128001	0.00060435	0.00087971	0.00053781	0.00124988	0.00099805	0.00075319	0.00093836	0.00057707	0.00095505	0.0010917	0.00079545	0.00057946	0.00067721	0.00134821	0.00091286
441.805	0.00112242	0.00044993	0.00064171	0.00060852	0.00092979	0.00066815	0.00073111	0.0011279	0.0011279	0.00082652	0.00086638	0.00100918	0.00068667	0.00097431	0.00030663	0.0010333	0.00110098	0.00133776	0.00118706	0.0010637	0.00039942	0.000386	0.0002101	0.00043191	0.00056901	0.00089428	0.00085637	0.00049032	0.00038316	0.00110418	0.00084563	0.0002873	0.00125809	0.00105891	0.00063549	0.0009083	0.00050922	0.00136126	0.0011319	0.00078139	0.00094063	0.00081397	0.0010294	0.00107476	0.0007796	0.00063458	0.00067603	0.00135182	0.00086551
439.346	0.00110237	0.00052089	0.00062137	0.00054195	0.00083214	0.00058499	0.00075933	0.00112064	0.00112064	0.00090123	0.00088327	0.00091908	0.00064888	0.00085562	0.0004241	0.00084287	0.00122205	0.00125772	0.00109961	0.00096966	0.00034238	0.00034623	0.00022309	0.00041626	0.00053502	0.00078604	0.00095282	0.00062361	0.00040582	0.00120778	0.00076642	0.00043567	0.00111708	0.00072858	0.0006989	0.00096339	0.00042507	0.00134617	0.00126704	0.00078976	0.00095746	0.0010361	0.00110182	0.00103366	0.00078504	0.00069063	0.00068138	0.00124733	0.00080948
436.885	0.00098547	0.00059824	0.00051702	0.00062234	0.00067611	0.00056739	0.00082755	0.00118815	0.00118815	0.0009828	0.00091204	0.00077456	0.0006123	0.00071963	0.00053275	0.00069197	0.00127607	0.00114673	0.0010163	0.00092094	0.00032131	0.00030043	0.00027378	0.00040476	0.00052549	0.00082009	0.00105064	0.00073387	0.0004349	0.00124546	0.00062173	0.00063621	0.00099629	0.00043236	0.00077738	0.00097672	0.00033543	0.00124696	0.00132745	0.00081733	0.00095071	0.00113694	0.00121932	0.00096404	0.00075117	0.00072172	0.00068287	0.0011229	0.00079557
434.426	0.0007907	0.00068751	0.00049563	0.00057066	0.00058081	0.00059688	0.00092123	0.00123626	0.00123626	0.00103066	0.00089922	0.00081352	0.00059648	0.00061229	0.00071139	0.00067463	0.00128697	0.00104899	0.00085786	0.00090841	0.0002954	0.0002499	0.00037059	0.00038778	0.00051785	0.00084573	0.00104504	0.00087741	0.00044126	0.00127957	0.00056356	0.00088289	0.00100166	0.00033622	0.00087498	0.00100323	0.00022759	0.00106758	0.00126662	0.00079651	0.00094411	0.00126205	0.00120419	0.00089793	0.00081842	0.00073392	0.00067493	0.00096688	0.00077892
431.965	0.0005697	0.0008444	0.00060325	0.00055817	0.00048382	0.00066673	0.00096821	0.00129135	0.00129135	0.00103252	0.00078991	0.0008403	0.00061355	0.00061415	0.00081537	0.00066115	0.00123518	0.00096765	0.00075583	0.00087056	0.00029459	0.00020356	0.00039458	0.00037902	0.00051	0.00090972	0.00112707	0.00101782	0.00043599	0.00134424	0.00047455	0.0010244	0.00106063	0.0004097	0.00093009	0.00101931	0.00018233	0.00085645	0.0011054	0.00083152	0.00095661	0.00135209	0.00106922	0.00089916	0.00089679	0.00073121	0.00066788	0.00081812	0.00080593
429.502	0.00037968	0.0009634	0.00064773	0.00061056	0.00039343	0.00067787	0.0010324	0.00137003	0.00137003	0.00103359	0.00065134	0.00085099	0.00060815	0.00067588	0.00093439	0.00056687	0.00105036	0.00091579	0.00067616	0.00073553	0.00029776	0.00016389	0.00039678	0.00036572	0.00051634	0.00096174	0.00110097	0.00108158	0.00049784	0.00132563	0.00042434	0.00101761	0.00112863	0.00051851	0.00099829	0.00103324	0.0001617	0.00070896	0.0009994	0.00080689	0.0009569	0.00127271	0.00094502	0.0009339	0.00087428	0.0006592	0.00066003	0.00068634	0.0007917
427.041	0.00028888	0.00095482	0.0007281	0.00066104	0.00034117	0.0006708	0.00101481	0.00131339	0.00131339	0.00102144	0.00056691	0.00080505	0.00065304	0.00072289	0.00098092	0.00064731	0.00083665	0.00088094	0.00059981	0.00061126	0.00031931	0.00012115	0.00038647	0.00036467	0.00048984	0.0010655	0.00114816	0.00102421	0.00040062	0.00136174	0.00039226	0.00105751	0.00122128	0.0006786	0.00113824	0.00104054	0.00017961	0.00057567	0.00087304	0.00072829	0.00087974	0.00115668	0.00072372	0.00104551	0.00083777	0.00058012	0.00060025	0.00058593	0.00081287
424.578	0.00031876	0.00103228	0.00085494	0.00063866	0.00037749	0.00063852	0.00096581	0.00110255	0.00110255	0.00098826	0.00049042	0.00080681	0.000681	0.00073251	0.00096937	0.00064799	0.00070665	0.00082027	0.00056167	0.00048922	0.0003084	7.9627e-05	0.00032239	0.00035794	0.00048472	0.00104607	0.00120011	0.00094888	0.00046052	0.00131718	0.00046255	0.00092881	0.00127766	0.00092982	0.00120814	0.00103662	0.00021177	0.00049775	0.00084472	0.00063632	0.00084101	0.00108513	0.0004679	0.00106367	0.00081037	0.00048683	0.000561	0.00052847	0.00083545
422.113	0.00045684	0.00109362	0.00083062	0.00071359	0.0003849	0.00056518	0.00077156	0.00086611	0.00086611	0.000976	0.00049196	0.00068607	0.00067512	0.00071087	0.00088071	0.00056584	0.00062556	0.00073821	0.00052469	0.00034121	0.00028252	5.1926e-05	0.00021183	0.00034762	0.0004534	0.00100708	0.00130678	0.00087211	0.0005866	0.00122989	0.0005051	0.00077828	0.00130869	0.00099547	0.00130734	0.00095559	0.00023737	0.00049194	0.00086738	0.00057006	0.00083566	0.00091924	0.00037185	0.00099685	0.00067356	0.00045566	0.0005068	0.00053455	0.00082564
419.65	0.0006581	0.0011035	0.00075337	0.00075394	0.00040656	0.0005314	0.00067413	0.00059173	0.00059173	0.00096686	0.00056041	0.00068622	0.00061492	0.00066004	0.00085298	0.00052732	0.00058537	0.00066984	0.00049385	0.0002541	0.00024072	3.8747e-05	0.00015456	0.00033992	0.000433	0.00088933	0.00133524	0.0007666	0.000754	0.00106272	0.00056922	0.00063125	0.0013113	0.00102662	0.00137943	0.00090453	0.00025726	0.00048582	0.00099426	0.00046713	0.00081791	0.00070241	0.00037755	0.00081938	0.00056831	0.0004157	0.00042313	0.00059996	0.00073976
417.186	0.00089458	0.00117633	0.00065069	0.00071368	0.00040365	0.00054724	0.00060827	0.0003837	0.0003837	0.00094352	0.00063411	0.00076823	0.00056352	0.00058937	0.00071333	0.00063677	0.00069369	0.00058761	0.00047218	0.00026995	0.00020592	4.3889e-05	0.00013999	0.00035882	0.00043257	0.00077495	0.00150254	0.0008053	0.00082825	0.00091585	0.00068084	0.00056279	0.00127617	0.0010433	0.00137954	0.00093324	0.00026854	0.00051824	0.0010831	0.00041905	0.00083281	0.00060277	0.00043799	0.00068374	0.00061131	0.00047737	0.0004506	0.0007332	0.00078701
414.721	0.0011022	0.0013514	0.00051003	0.00067666	0.00046847	0.00058917	0.00061155	0.00023957	0.00023957	0.00094083	0.00074643	0.00082673	0.00051293	0.00054562	0.00061535	0.00065466	0.00080279	0.00051067	0.00049505	0.00028636	0.00017708	7.3662e-05	0.00013144	0.00039417	0.00046777	0.00063215	0.00161983	0.00084816	0.00101116	0.00077176	0.00074781	0.00039317	0.00119897	0.00111674	0.00122287	0.00093872	0.00030103	0.00062264	0.00130875	0.000438	0.00088727	0.0005393	0.00054704	0.000489	0.000713	0.00056155	0.00053288	0.00088888	0.00084367
412.254	0.0012443	0.00139444	0.00038123	0.00061051	0.00046831	0.00064059	0.00056688	0.00018359	0.00018359	0.00095048	0.00081427	0.00089618	0.00044209	0.00059523	0.00055408	0.00071422	0.00095088	0.00045801	0.00044717	0.00028814	0.00015755	0.00012044	0.00017422	0.00043614	0.00049892	0.00052371	0.00168506	0.00091292	0.00108226	0.00072062	0.00068606	0.00036471	0.00119815	0.00102013	0.00108631	0.00090114	0.00033065	0.00069697	0.00143388	0.00044776	0.0008821	0.00045404	0.00067659	0.0004263	0.00082935	0.0007297	0.00061363	0.00101411	0.00087646
409.787	0.00130639	0.00138934	0.00030875	0.00045232	0.00048828	0.00067	0.00070175	0.00024315	0.00024315	0.00095946	0.00082107	0.00099966	0.00041848	0.00060733	0.00048001	0.0007965	0.00114023	0.0004339	0.00046651	0.0003314	0.00014449	0.00016724	0.00026148	0.00048124	0.00052113	0.00050301	0.00159665	0.00092215	0.00113305	0.00067052	0.00060777	0.00028043	0.00124166	0.00098011	0.00083154	0.00088561	0.00037069	0.0007186	0.0015161	0.00053578	0.00079213	0.00054428	0.00079112	0.00043895	0.0009111	0.00086487	0.000716	0.00101959	0.00092361
407.32	0.00131284	0.00138226	0.00029054	0.00034338	0.00049083	0.00063866	0.0007481	0.00041398	0.00041398	0.0009611	0.00078064	0.00105567	0.0004058	0.00072579	0.00033301	0.00081543	0.00133698	0.00040619	0.00053639	0.00040524	0.00014792	0.00020413	0.00035718	0.00053367	0.00058319	0.00056126	0.00149559	0.00089126	0.00116093	0.00064281	0.00054054	0.00023478	0.00140397	0.00102067	0.00058284	0.00086818	0.00039669	0.0007729	0.0015462	0.00065361	0.00064803	0.00074857	0.00089167	0.0005327	0.0009505	0.00099807	0.00083148	0.00096584	0.00101815
404.852	0.00124667	0.00126815	0.000429	0.00033288	0.0005613	0.00056773	0.00070549	0.000598	0.000598	0.00088422	0.00072366	0.00108201	0.00034228	0.00088015	0.00031451	0.00073136	0.00137019	0.00040639	0.0005869	0.00047328	0.00015389	0.00022456	0.00041137	0.00057026	0.00060904	0.0005782	0.00120617	0.00083533	0.00125984	0.00069079	0.00050138	0.00017969	0.00150583	0.00113661	0.00045573	0.00082618	0.00043902	0.00076064	0.00156407	0.00072669	0.00049468	0.00083882	0.00095041	0.00061411	0.00083228	0.00103551	0.00080505	0.00083955	0.00096949
402.383	0.00114345	0.0010416	0.00065156	0.00028766	0.00059154	0.00045666	0.00065944	0.00080193	0.00080193	0.00072921	0.00058706	0.00108615	0.0003018	0.00096874	0.00032781	0.00062648	0.00140296	0.00043774	0.00055776	0.00056501	0.00016525	0.00022842	0.00045531	0.00057841	0.00062358	0.0006201	0.00088041	0.00077075	0.00125728	0.00070687	0.00047812	0.00018215	0.00154906	0.00121803	0.00049515	0.00075426	0.00043206	0.00074341	0.00134317	0.00079292	0.00038277	0.00090756	0.00103911	0.00069228	0.00062113	0.00104413	0.00082443	0.00068361	0.00092048
399.914	0.00104425	0.00088582	0.00079887	0.00028403	0.0006538	0.00033289	0.00075668	0.00098952	0.00098952	0.0005888	0.00048011	0.00106273	0.00037723	0.00094228	0.00035883	0.00052464	0.00135462	0.00050744	0.00060688	0.00064717	0.00019249	0.00021762	0.00045939	0.00058284	0.0006239	0.00067399	0.00064492	0.00061093	0.00116026	0.00058271	0.00059541	0.00021756	0.00146761	0.00138855	0.00051217	0.0006956	0.000422	0.00079463	0.00113254	0.00088992	0.00029583	0.0008975	0.00109817	0.00069835	0.00040963	0.0009792	0.00077221	0.00053439	0.0008267
397.445	0.00097614	0.00074681	0.0009572	0.00033112	0.00068773	0.00027399	0.00070982	0.00110733	0.00110733	0.00042541	0.00039843	0.00103006	0.00044515	0.00095742	0.00040748	0.00041369	0.001192	0.00054894	0.00062415	0.00068587	0.00023215	0.00020023	0.00043241	0.00058009	0.0006622	0.0006562	0.0005812	0.00049951	0.00106282	0.00049474	0.00064825	0.0003244	0.00122087	0.0015277	0.00070084	0.00063024	0.00040784	0.00084286	0.00093064	0.00093132	0.00027098	0.00075726	0.00108083	0.00073144	0.00028596	0.0009302	0.00067442	0.00048993	0.00071314
394.975	0.00092165	0.00064275	0.00106186	0.00033998	0.00070442	0.00024884	0.00074703	0.00111024	0.00111024	0.00034466	0.00033404	0.00097305	0.00055338	0.00085832	0.00053716	0.00038755	0.00099443	0.00058667	0.00053592	0.00065977	0.00026551	0.00018676	0.00038963	0.00056375	0.00066182	0.00062237	0.00050123	0.00048719	0.00095107	0.00043469	0.00065792	0.00041617	0.00083549	0.00154359	0.00092172	0.00052058	0.00039487	0.00084249	0.00071483	0.00093762	0.00035977	0.0005691	0.00098734	0.00065804	0.00017182	0.00090202	0.00065339	0.00043122	0.00058181
392.504	0.0008847	0.00056766	0.00107638	0.00031035	0.00065023	0.00025664	0.0008113	0.00104687	0.00104687	0.00041501	0.00025638	0.00089999	0.00067544	0.00068969	0.00057508	0.00039774	0.00080218	0.00062812	0.00049525	0.00060586	0.00029739	0.00017952	0.00039291	0.00054193	0.00064452	0.00062277	0.00057158	0.00040227	0.00075238	0.00028476	0.00061859	0.0005647	0.0005121	0.00145276	0.00115719	0.00037101	0.00036593	0.00083964	0.00050615	0.00092346	0.00045837	0.00051051	0.00084253	0.00057539	0.00022228	0.00090157	0.00066127	0.00040521	0.00052869
390.031	0.00083513	0.00056205	0.00094071	0.000335	0.00059061	0.00030391	0.00091428	0.00087515	0.00087515	0.00057119	0.00028514	0.0009195	0.000779	0.00062508	0.000548	0.00051639	0.00063385	0.00065321	0.00048751	0.00057607	0.00030297	0.00017589	0.00041105	0.000547	0.00063893	0.0005853	0.00073176	0.0004318	0.00055347	0.00019538	0.00057796	0.00072731	0.00032151	0.00134118	0.00134354	0.00028203	0.00036702	0.0007865	0.0004642	0.00086825	0.00047276	0.00048883	0.00065839	0.0005008	0.00037519	0.00091133	0.000562	0.00043116	0.00044983
387.561	0.00074738	0.00053833	0.00084254	0.00040328	0.00054255	0.00038852	0.00090239	0.00078733	0.00078733	0.00069305	0.00034627	0.00095733	0.00077231	0.00065474	0.00050968	0.00063341	0.00052766	0.00064669	0.00047403	0.00057504	0.00027365	0.00017945	0.00043794	0.00055052	0.00067165	0.00054535	0.00074687	0.00062533	0.00048067	0.00026845	0.00040818	0.00079339	0.00024112	0.00127817	0.00164337	0.00027985	0.00035174	0.00059352	0.00043201	0.00082708	0.00051079	0.00063914	0.00048171	0.00046655	0.00057842	0.00089564	0.00050962	0.00044276	0.00041552
385.088	0.00060233	0.00055828	0.00071842	0.00052078	0.00050933	0.00044759	0.00094308	0.00066643	0.00066643	0.00080757	0.00042771	0.00095924	0.00073429	0.0006732	0.00047739	0.00081803	0.00047649	0.00064991	0.00045032	0.00059245	0.00025385	0.00019074	0.00047608	0.00056674	0.00064935	0.00052479	0.00073198	0.00078557	0.00038788	0.00037212	0.00033904	0.00085625	0.00034325	0.00129044	0.00184493	0.00035119	0.00035163	0.00043836	0.00046228	0.00079726	0.00055253	0.00086679	0.00032243	0.00038776	0.00075467	0.00079246	0.00052706	0.00045151	0.00046803
382.613	0.00045282	0.00053134	0.00062903	0.00071038	0.00049873	0.00049372	0.00089302	0.00060945	0.00060945	0.00086138	0.00057323	0.00089999	0.00063766	0.00074411	0.00041803	0.0009313	0.00053794	0.00064082	0.00048117	0.000627	0.0002458	0.00020009	0.00050608	0.00059049	0.00061639	0.00053196	0.00076208	0.00082839	0.00030368	0.0004905	0.00036359	0.0009038	0.00054575	0.00127656	0.00197054	0.00046018	0.00036989	0.0002797	0.000547	0.00078395	0.00055961	0.00107172	0.00027911	0.00048404	0.00099682	0.00062665	0.00048759	0.0005501	0.0005311
380.139	0.00033015	0.00053756	0.00049423	0.00094389	0.00051057	0.0005294	0.00084809	0.00058914	0.00058914	0.00082037	0.00077577	0.000815	0.00060139	0.00083529	0.00038775	0.00094796	0.00076124	0.00058578	0.00045881	0.00071031	0.00023731	0.000211	0.00050589	0.00062028	0.00061656	0.00056549	0.00072174	0.00094732	0.0002389	0.00072553	0.00033626	0.00086012	0.00079842	0.00127114	0.00189658	0.00059778	0.00039885	0.00018035	0.00059417	0.00083442	0.00056472	0.00121265	0.00026012	0.00058083	0.00112671	0.00050184	0.0005064	0.00065355	0.00058407
377.664	0.00027373	0.00054025	0.00049138	0.00108068	0.00052302	0.00059116	0.00071989	0.00067759	0.00067759	0.0007346	0.00090228	0.00066354	0.00056021	0.00093849	0.00035989	0.00086547	0.0009899	0.00051552	0.00044926	0.00074496	0.00024455	0.000227	0.00048927	0.00062726	0.00060168	0.00063746	0.00060085	0.00094866	0.00026727	0.00090757	0.00029298	0.00077343	0.00090364	0.00123876	0.00178504	0.00071741	0.00041108	8.7253e-05	0.00061064	0.00094369	0.00059544	0.00135423	0.00028193	0.00070998	0.00120459	0.00038097	0.00059025	0.00074274	0.00063158
375.189	0.00031791	0.00055451	0.00051874	0.00119383	0.00049049	0.00065074	0.00063467	0.00071781	0.00071781	0.00063551	0.00095811	0.00056152	0.00060957	0.00096707	0.00032442	0.00074245	0.00121436	0.00045146	0.00041857	0.00077367	0.00029614	0.00024279	0.00047869	0.00064357	0.00054785	0.00071779	0.0005659	0.00084202	0.00024413	0.00102982	0.00037324	0.00072407	0.00100511	0.00113879	0.00153047	0.00080261	0.00047291	0.00013157	0.00057826	0.000993	0.00057224	0.00132191	0.00034635	0.00079686	0.00119944	0.00033338	0.00076324	0.00088727	0.00071555
372.713	0.00046663	0.00054901	0.00052812	0.00129588	0.00048066	0.00068294	0.0005543	0.00083388	0.00083388	0.00055837	0.00097499	0.00057091	0.00075763	0.00099433	0.00026077	0.0005078	0.00134187	0.00039172	0.00039146	0.00077238	0.00033638	0.00025497	0.00043286	0.00064658	0.00052402	0.0007524	0.00059901	0.00081059	0.00025086	0.00111305	0.00042351	0.00070013	0.00102741	0.00095626	0.00121502	0.00076525	0.00050709	0.00019803	0.00046458	0.00109966	0.00049094	0.00118636	0.00045259	0.00090206	0.00119572	0.00036578	0.00092473	0.00102112	0.00072581
370.236	0.00066735	0.00059021	0.0004759	0.00129674	0.00046106	0.00068448	0.0005519	0.00086432	0.00086432	0.00051014	0.00089471	0.00065942	0.0009441	0.00099129	0.00019427	0.0003113	0.00132322	0.00034233	0.00040419	0.00079612	0.00038153	0.00027306	0.00040307	0.00064769	0.00051057	0.00075689	0.00070046	0.00087919	0.00025617	0.00113775	0.00039072	0.00067607	0.00104884	0.00079433	0.00096368	0.00073125	0.00050934	0.00035957	0.0003358	0.00126555	0.00040203	0.00113221	0.00046724	0.00088968	0.00108382	0.00049328	0.001028	0.00104386	0.0007609
367.76	0.00087062	0.00062791	0.00049697	0.00122591	0.00045377	0.00069332	0.00057297	0.00093303	0.00093303	0.00046497	0.00081361	0.00078743	0.0010573	0.0010762	0.00015658	0.00023285	0.00114896	0.00032667	0.00046352	0.00072867	0.00043773	0.0002896	0.0003534	0.00064981	0.00049212	0.00073672	0.00086772	0.0009367	0.00025623	0.00111762	0.00045126	0.00073166	0.00104441	0.00069473	0.00087816	0.00072243	0.00049596	0.00050104	0.00028855	0.00135199	0.00030226	0.00107511	0.00052219	0.00087826	0.0009739	0.00059004	0.00111173	0.00107471	0.00077839
365.281	0.00106327	0.00060324	0.00050025	0.00119751	0.00047239	0.00065907	0.00058898	0.00103051	0.00103051	0.0004644	0.0006973	0.00085056	0.00120584	0.00099518	0.00019412	0.00016337	0.00091225	0.00034591	0.00054485	0.00063721	0.00049676	0.00030265	0.00030417	0.00065855	0.00048332	0.00071075	0.00109027	0.00106113	0.0002647	0.001148	0.0005578	0.00081484	0.00116602	0.00063585	0.00075221	0.00075997	0.00049249	0.00068716	0.00022949	0.00134358	0.00026057	0.00099042	0.00061368	0.00073289	0.00088475	0.00063438	0.00117051	0.00102227	0.00080209
362.803	0.00117816	0.00055586	0.00045581	0.00110268	0.00051976	0.00056211	0.00059983	0.00108764	0.00108764	0.00056351	0.00063408	0.00078663	0.00126473	0.00095437	0.00025797	0.00019763	0.0006228	0.00035991	0.00060489	0.00052516	0.00052046	0.00031523	0.00023289	0.00066388	0.0004614	0.00066182	0.00133946	0.00123043	0.0003385	0.00117369	0.00054644	0.00088063	0.00122533	0.00053411	0.00076174	0.00076485	0.0004586	0.00087506	0.00031686	0.00137555	0.00027883	0.00100747	0.00068336	0.00062738	0.00080327	0.0006809	0.00109973	0.0009702	0.00074675
360.324	0.00121806	0.0004828	0.0004601	0.00093512	0.00055769	0.00049574	0.00064521	0.00107311	0.00107311	0.0006933	0.00061365	0.00067543	0.00122438	0.00091308	0.00037838	0.00037045	0.0004581	0.00035997	0.00069484	0.00047009	0.00053457	0.00032847	0.0002196	0.00068159	0.00041055	0.00066498	0.0014648	0.00130108	0.0003925	0.00118818	0.00055031	0.00082827	0.00134421	0.00050244	0.00085463	0.00082336	0.00043457	0.00102863	0.00042242	0.00122364	0.00038687	0.00110675	0.00075966	0.0005558	0.00072867	0.00075786	0.00092918	0.00087669	0.0006829
[truncated: 4 more rows]
[truncated: 29 more columns]

## Sheet: Figure 5
Scores plots
[truncated: 755 more rows]

## Sheet: Figure 6
Calculated total peaks intensities
[truncated: 26 more rows]

[truncated: 5 more sheets: Supplementary Figure 2 , Supplementary Figure 3, Supplementary Figure 4, Supplementary Table 1 , Database of Processed Spectra ]
